# Supplementary material for: Hypoxia-mimicked mitochondrial stress triggers APOBEC3A-mediated DNA damage via non-canonical innate immune activation
Source: NAR Mol Med. 2026 Feb 3;3(1):ugag012. doi: 10.1093/narmme/ugag012 (PMC12926716; doi:10.1093/narmme/ugag012)
Supplement: ugag012_Supplemental_Files [file ugag012_supplemental_files.zip]

Archive with 2 entries (2 files):
- Supp. Figure and Table.pdf
- Supp. Table S1.xlsx
