# Supplementary material for: Hypoxia-mimicked mitochondrial stress triggers APOBEC3A-mediated DNA damage via non-canonical innate immune activation
Source: NAR Mol Med. 2026 Feb 3;3(1):ugag012. doi: 10.1093/narmme/ugag012 (PMC12926716; doi:10.1093/narmme/ugag012)
Supplement: ugag012_Supplemental_Files [file ugag012_supplemental_files.zip › Supp. Table S1.xlsx]

## Sheet: Sheet1
baseMean	log2FoldChange	lfcSE	pvalue	padj	gene_symbol	Geneid_clean
28.5725	2.31593	0.386178	3.58832e-10	1.26028e-09	TSPAN6	ENSG00000000003
1156.82	0.425365	0.0819764	1.80884e-07	5.24575e-07	DPM1	ENSG00000000419
675.194	-0.40025	0.0866366	3.37461e-06	8.74121e-06	C1orf112	ENSG00000000460
344.731	0.356663	0.110173	0.00108556	0.00212052	FGR	ENSG00000000938
2963.91	2.74312	0.0658409	0	7.92237e-305	GCLC	ENSG00000001084
1727.93	-0.570541	0.0683557	5.25012e-17	2.61891e-16	NFYA	ENSG00000001167
167.617	-0.40428	0.150545	0.00625817	0.0109122	STPG1	ENSG00000001460
1302.26	0.654194	0.0734576	3.98432e-19	2.17213e-18	NIPAL3	ENSG00000001461
1737.59	-1.12212	0.079025	4.56718e-46	5.57605e-45	LAS1L	ENSG00000001497
284.405	-0.874962	0.132136	1.75433e-11	6.63541e-11	ENPP4	ENSG00000001561
167.147	-1.62543	0.166804	7.63202e-23	4.79987e-22	SEMA3F	ENSG00000001617
1154.66	-0.581277	0.0756849	1.16127e-14	5.18811e-14	ANKIB1	ENSG00000001629
169.91	-1.54281	0.168691	1.95365e-20	1.11889e-19	CYP51A1	ENSG00000001630
878.204	-0.20071	0.0941458	0.0316663	0.0486019	KRIT1	ENSG00000001631
502.067	0.38626	0.0974681	6.70519e-05	0.000151836	RAD52	ENSG00000002016
33.0471	-1.34142	0.34468	3.47124e-05	8.11441e-05	MYH16	ENSG00000002079
1365.39	-0.541191	0.0811846	1.99366e-11	7.51587e-11	LAP3	ENSG00000002549
1552.37	-1.51861	0.0790073	7.2781e-83	1.857e-81	AOC1	ENSG00000002726
92.7924	-1.54698	0.211611	7.23545e-14	3.1074e-13	HECW1	ENSG00000002746
145.336	-0.409656	0.172811	0.0159718	0.0260038	MAD1L1	ENSG00000002822
8006.81	1.41761	0.0579103	6.84793e-133	3.4844e-131	LASP1	ENSG00000002834
959.08	0.50497	0.0771523	4.96093e-11	1.82947e-10	SNX11	ENSG00000002919
78.9704	-1.64932	0.244751	4.77656e-12	1.86019e-11	TMEM176A	ENSG00000002933
50.021	-2.48187	0.322066	2.81096e-15	1.29346e-14	KLHL13	ENSG00000003096
393.356	-0.316426	0.116495	0.00605252	0.0105732	ICA1	ENSG00000003147
3511.58	2.83542	0.0665935	0	7.92237e-305	ALS2	ENSG00000003393
794.229	0.967174	0.0820809	2.32386e-32	1.97775e-31	CASP10	ENSG00000003400
45.3822	1.98751	0.298971	6.75139e-12	2.61079e-11	TFPI	ENSG00000003436
364.045	0.601433	0.111727	5.48132e-08	1.65562e-07	NDUFAF7	ENSG00000003509
4078.96	0.662815	0.0590879	2.0218e-29	1.5801e-28	RBM5	ENSG00000003756
632.139	1.45364	0.0969179	2.07354e-51	2.84162e-50	MTMR7	ENSG00000003987
165.896	-3.60673	0.220583	1.11562e-60	1.88131e-59	SLC7A2	ENSG00000003989
825.347	-0.511014	0.0832359	6.72542e-10	2.31951e-09	ARF5	ENSG00000004059
1427.4	-1.22889	0.0739217	2.17121e-62	3.8174e-61	POLDIP2	ENSG00000004142
7028.2	-1.71814	0.0596549	2.43035e-183	2.11818e-181	AK2	ENSG00000004455
665.606	-4.79455	0.153822	4.18695e-214	4.78654e-212	CD38	ENSG00000004468
971.12	-0.247403	0.0781084	0.0014693	0.00281129	FKBP4	ENSG00000004478
2637.64	-0.714636	0.0673115	1.52812e-26	1.09185e-25	KDM1A	ENSG00000004487
3376.85	0.494058	0.0562917	1.44537e-18	7.67376e-18	RBM6	ENSG00000004534
169.203	0.737915	0.157943	2.02065e-06	5.34362e-06	CAMKK1	ENSG00000004660
728.5	0.452261	0.0959797	2.03521e-06	5.37889e-06	RECQL	ENSG00000004700
745.658	0.827793	0.095511	2.58979e-18	1.36401e-17	VPS50	ENSG00000004766
12.904	1.32783	0.535076	0.00375105	0.00676347	HSPB6	ENSG00000004776
502.109	-0.850744	0.102725	8.46945e-17	4.18841e-16	ARHGAP33	ENSG00000004777
1064.64	-2.28761	0.0863537	6.54927e-156	4.38967e-154	SLC22A16	ENSG00000004809
70.996	-1.53023	0.242264	6.95911e-11	2.54502e-10	ZMYND10	ENSG00000004838
29.5923	-0.779701	0.336835	0.0128904	0.0213316	ARX	ENSG00000004848
586.274	-0.738499	0.0920712	6.81531e-16	3.22947e-15	SLC25A13	ENSG00000004864
334.561	-0.524586	0.112875	2.65595e-06	6.94164e-06	ST7	ENSG00000004866
2590.3	-0.376874	0.0708928	9.29331e-08	2.76061e-07	CDC27	ENSG00000004897
390.098	-0.306739	0.117649	0.00826596	0.0141259	HCCS	ENSG00000004961
479.515	-0.721096	0.100922	5.86359e-13	2.39551e-12	DVL2	ENSG00000004975
4974.27	0.676772	0.071972	3.95542e-21	2.32742e-20	UPF1	ENSG00000005007
1936.83	-0.463843	0.0741516	3.28154e-10	1.15561e-09	SKAP2	ENSG00000005020
3581.98	-1.06687	0.0722017	8.02354e-50	1.06422e-48	SLC25A5	ENSG00000005022
88.4957	1.0145	0.201455	2.37733e-07	6.821e-07	MCUB	ENSG00000005059
263.612	-0.974323	0.138972	1.06136e-12	4.28046e-12	HOXA11	ENSG00000005073
623.899	-0.778222	0.0965578	4.21897e-16	2.01948e-15	DHX33	ENSG00000005100
3497.2	-2.06247	0.0715028	2.3856e-184	2.09997e-182	THSD7A	ENSG00000005108
2049.43	0.274489	0.0723106	0.000138668	0.000303142	RPAP3	ENSG00000005175
173.054	-2.702	0.195849	2.3103e-44	2.70917e-43	ACSM3	ENSG00000005187
531.564	-1.32948	0.0983622	6.1138e-42	6.69931e-41	REXO5	ENSG00000005189
723.778	-1.02468	0.0905348	5.65341e-30	4.49008e-29	CIAPIN1	ENSG00000005194
1515.63	-0.702239	0.0806729	2.19793e-18	1.16063e-17	SPPL2B	ENSG00000005206
579.434	0.61922	0.0934661	2.34985e-11	8.81963e-11	ATOSB	ENSG00000005238
149.052	-0.834011	0.185738	4.35941e-06	1.11749e-05	COPZ2	ENSG00000005243
659.554	-1.90672	0.0975953	4.2997e-86	1.15393e-84	PRKAR2B	ENSG00000005249
947.489	0.790633	0.076779	4.42155e-25	3.01327e-24	MSL3	ENSG00000005302
6763.07	0.650073	0.0651273	1.40029e-23	9.08571e-23	CREBBP	ENSG00000005339
6379.45	-3.03555	0.0686738	0	7.92237e-305	TSPOAP1	ENSG00000005379
101.42	-2.74048	0.238995	3.71527e-31	3.06794e-30	MPO	ENSG00000005381
519.75	-1.81597	0.122532	7.77414e-51	1.05228e-49	GCFC2	ENSG00000005436
129.031	-0.488181	0.174113	0.00414373	0.00742889	CROT	ENSG00000005469
4505.03	0.893859	0.0713426	2.94561e-36	2.78809e-35	KMT2E	ENSG00000005483
745.657	1.25175	0.0879594	2.13421e-46	2.62019e-45	RHBDD2	ENSG00000005486
2409.9	-0.199824	0.0718409	0.00521568	0.00919832	IBTK	ENSG00000005700
1897	-0.287789	0.0767892	0.000167346	0.000362117	ZNF195	ENSG00000005801
7497.43	-0.705682	0.0616758	1.60578e-30	1.29959e-29	MYCBP2	ENSG00000005810
5120.36	0.586023	0.0713265	1.66312e-16	8.11373e-16	ITGAL	ENSG00000005844
105.577	0.623306	0.182175	0.000481903	0.000982254	ITGA3	ENSG00000005884
2130.91	0.468981	0.0728043	1.0045e-10	3.64178e-10	ZFX	ENSG00000005889
7632.31	0.319444	0.0720538	8.60266e-06	2.14118e-05	LAMP2	ENSG00000005893
33.336	0.777691	0.314168	0.00823325	0.0140736	ITGA2B	ENSG00000005961
1198.41	-0.287867	0.0777928	0.000197446	0.000423605	GDE1	ENSG00000006007
875.283	0.562729	0.0908853	5.05588e-10	1.75586e-09	REX1BD	ENSG00000006015
94.4059	1.8512	0.212963	7.08824e-19	3.82559e-18	CRLF1	ENSG00000006016
478.933	0.329736	0.106979	0.00193842	0.00364004	OSBPL7	ENSG00000006025
6.94696	-6.24609	2.56328	6.81317e-06	1.71403e-05	KRT33A	ENSG00000006059
364.279	1.40969	0.114367	1.84479e-35	1.70877e-34	MAP3K14	ENSG00000006062
71.3162	0.482118	0.229808	0.0294145	0.0454469	TMEM132A	ENSG00000006118
4046.16	-0.510855	0.0567087	1.72826e-19	9.56611e-19	AP2B1	ENSG00000006125
529.147	0.312441	0.0961151	0.00106333	0.00207864	ZNF263	ENSG00000006194
732.439	-1.34247	0.0983551	6.21498e-43	7.03796e-42	SPATA20	ENSG00000006282
16.8143	1.26756	0.465327	0.00213863	0.00398989	CACNA1G	ENSG00000006283
122.399	3.1276	0.217122	3.78056e-48	4.84176e-47	TNFRSF12A	ENSG00000006327
37.3172	1.06045	0.312308	0.000302344	0.000633574	MAP3K9	ENSG00000006432
491.776	-0.23952	0.098494	0.0142634	0.023413	RALA	ENSG00000006451
219.573	1.01556	0.139929	2.17671e-13	9.1112e-13	BAIAP2L1	ENSG00000006453
245.538	2.59061	0.149047	1.77371e-68	3.50862e-67	KDM7A	ENSG00000006459
593.256	-0.778314	0.100154	4.32643e-15	1.97327e-14	AGK	ENSG00000006530
1556.33	-0.932063	0.0840741	9.00602e-29	6.88966e-28	ALDH3B1	ENSG00000006534
1417.18	-0.935463	0.0703052	1.04539e-40	1.11004e-39	FARP2	ENSG00000006607
92.4992	-2.21859	0.244073	1.31408e-20	7.58518e-20	USH1C	ENSG00000006611
305.899	-1.4384	0.130639	1.32581e-28	1.01015e-27	GGCT	ENSG00000006625
606.549	-1.16711	0.101952	8.58673e-31	7.0117e-30	DBF4	ENSG00000006634
41.0246	-0.713302	0.304746	0.0132387	0.0218709	TBXA2R	ENSG00000006638
720.458	2.10946	0.10517	3.06171e-90	8.82682e-89	IFRD1	ENSG00000006652
228.938	-1.04993	0.144853	2.03407e-13	8.52901e-13	GTF2IRD1	ENSG00000006704
1527.84	-0.214697	0.0730135	0.00311092	0.00567708	VPS41	ENSG00000006715
54.5114	-0.782027	0.269297	0.00247389	0.00457752	ARHGAP44	ENSG00000006740
159.158	-0.686192	0.161095	1.3833e-05	3.36776e-05	SCIN	ENSG00000006747
1357.67	-0.897523	0.0717451	4.12616e-36	3.89156e-35	ARSD	ENSG00000006756
96.1214	-1.02958	0.202342	1.68955e-07	4.91167e-07	PNPLA4	ENSG00000006757
1612.43	-0.20262	0.0683942	0.00293245	0.00537108	ADIPOR2	ENSG00000006831
65.5195	0.769022	0.242456	0.000907019	0.00178617	CDKL3	ENSG00000006837
14.4365	1.41225	0.539132	0.00210325	0.00392638	UPP2	ENSG00000007001
1296.8	0.594701	0.0805454	1.2754e-13	5.3993e-13	MARK4	ENSG00000007047
348.996	-1.69341	0.125157	2.85808e-42	3.16594e-41	CCDC124	ENSG00000007080
93.616	0.673677	0.206011	0.000743762	0.00147941	CEACAM21	ENSG00000007129
2507.15	0.636452	0.0637638	1.46597e-23	9.50021e-23	PAFAH1B1	ENSG00000007168
8097.98	-0.59124	0.0554232	1.15081e-26	8.25833e-26	BLTP2	ENSG00000007202
1799.03	0.187684	0.0694263	0.00676307	0.0117299	GAS7	ENSG00000007237
399.632	-0.826403	0.119824	3.20432e-12	1.26035e-11	TRAPPC6A	ENSG00000007255
194.109	-2.38509	0.166235	1.70056e-47	2.13748e-46	MATK	ENSG00000007264
24.4529	-0.940303	0.38081	0.00673302	0.0116808	SCN4A	ENSG00000007314
1396.75	0.330598	0.0683713	1.26509e-06	3.40868e-06	ST7L	ENSG00000007341
634.253	-0.609763	0.0993833	6.68592e-10	2.30649e-09	TKTL1	ENSG00000007350
779.579	-0.944729	0.0946688	1.02179e-23	6.6609e-23	RPUSD1	ENSG00000007376
255.139	1.75786	0.136054	7.76919e-39	7.91241e-38	RHBDF1	ENSG00000007384
1448.27	0.854518	0.0698477	1.39434e-34	1.26016e-33	LUC7L	ENSG00000007392
45.6255	2.43168	0.313421	1.05583e-15	4.95772e-15	CACNA2D2	ENSG00000007402
51.7301	1.0279	0.270066	6.76383e-05	0.000153072	BAIAP3	ENSG00000007516
279.238	-0.99858	0.128352	4.33032e-15	1.9747e-14	TSR3	ENSG00000007520
562.333	-0.486515	0.0970161	4.39482e-07	1.23191e-06	PIGQ	ENSG00000007541
4.693	-2.7245	1.22345	0.00354105	0.00640756	FMO3	ENSG00000007933
723.077	-0.193386	0.083623	0.0200555	0.0320131	MYLIP	ENSG00000007944
1007.76	0.452849	0.0748847	1.25889e-09	4.27202e-09	E2F2	ENSG00000007968
4711.6	1.40735	0.0660126	1.85272e-101	6.37896e-100	PSMB1	ENSG00000008018
1663.44	-0.234894	0.0672808	0.000455394	0.000932107	JARID2	ENSG00000008083
261.976	0.563242	0.128301	9.01237e-06	2.23767e-05	CDKL5	ENSG00000008086
239.676	2.34037	0.14206	1.84552e-61	3.17089e-60	CDK11A	ENSG00000008128
1662.29	-0.430671	0.0713813	1.41846e-09	4.79503e-09	NADK	ENSG00000008130
177.082	0.704941	0.14454	7.73642e-07	2.12175e-06	DLEC1	ENSG00000008226
728.774	0.233909	0.0908478	0.00961483	0.0162585	CYTH3	ENSG00000008256
216.94	-0.379534	0.133776	0.00407132	0.0073095	ADAM22	ENSG00000008277
1694.19	-0.426664	0.0861674	6.10299e-07	1.68975e-06	SYPL1	ENSG00000008282
112.187	-1.36447	0.208639	2.80919e-11	1.04914e-10	CYB561	ENSG00000008283
5552.88	0.992936	0.0558427	4.77785e-71	9.97419e-70	SPAG9	ENSG00000008294
223.581	0.618051	0.152394	3.97842e-05	9.25446e-05	CELSR3	ENSG00000008300
19.2071	-1.59657	0.93529	0.0137077	0.0225865	AASS	ENSG00000008311
199.613	1.55251	0.148059	3.26483e-26	2.30529e-25	PLEKHG6	ENSG00000008323
285.162	-0.837068	0.122914	5.71963e-12	2.2183e-11	SS18L2	ENSG00000008324
221.258	-0.957398	0.142993	1.33104e-11	5.06997e-11	MPND	ENSG00000008382
1987.73	0.869632	0.0726548	2.70851e-33	2.36785e-32	MGST1	ENSG00000008394
597.405	-2.65242	0.109378	4.24819e-130	2.08913e-128	NFIX	ENSG00000008441
3194.98	0.537584	0.0631138	1.28998e-17	6.60191e-17	ST3GAL1	ENSG00000008513
57.0738	0.704188	0.242538	0.00254334	0.00469747	IL32	ENSG00000008517
5355.92	0.574718	0.0710686	4.79682e-16	2.28902e-15	PKD1	ENSG00000008710
12.9921	1.45062	0.532324	0.00172242	0.00326016	MAPK8IP2	ENSG00000008735
1827.24	-0.575279	0.0718157	9.57309e-16	4.50635e-15	MED24	ENSG00000008838
736.663	-0.318672	0.0885024	0.000291724	0.000612542	RHOBTB2	ENSG00000008853
3869.89	-0.151832	0.0565788	0.00707339	0.0122311	UBE3C	ENSG00000009335
2686.76	-0.360181	0.0728948	7.0596e-07	1.94299e-06	REV3L	ENSG00000009413
326.67	0.264262	0.115243	0.0205883	0.0328002	MASP2	ENSG00000009724
404.576	-0.656328	0.114295	6.2792e-09	2.03013e-08	TRAF3IP3	ENSG00000009790
4709.99	-0.204328	0.0564295	0.000283004	0.000595315	BAZ1B	ENSG00000009954
1104.47	0.243054	0.0809552	0.00258069	0.00476246	RANBP9	ENSG00000010017
1103.84	0.682368	0.0841043	3.2377e-16	1.5557e-15	SPRTN	ENSG00000010072
988.17	-0.840849	0.103282	1.99295e-16	9.69063e-16	METTL13	ENSG00000010165
44.7141	0.976053	0.282476	0.000258829	0.000547294	DYRK4	ENSG00000010219
2457.62	-0.583165	0.0662767	1.11486e-18	5.95613e-18	UQCRC1	ENSG00000010256
1032.66	0.625553	0.0779226	7.32974e-16	3.46516e-15	STARD3NL	ENSG00000010270
186.206	1.18206	0.147155	3.51021e-16	1.68388e-15	CD9	ENSG00000010278
2966.89	-1.06492	0.0613065	6.94681e-68	1.35789e-66	NCAPD2	ENSG00000010292
961.108	-0.33743	0.0778745	1.36201e-05	3.3196e-05	IFFO1	ENSG00000010295
341.607	-2.59848	0.136978	1.33531e-81	3.3267e-80	PHF7	ENSG00000010318
127.113	-1.4059	0.190574	7.03625e-14	3.02529e-13	SEMA3G	ENSG00000010319
3443.23	0.551908	0.0575529	7.11259e-22	4.30505e-21	NISCH	ENSG00000010322
22.1408	1.45448	0.408854	9.62548e-05	0.000213946	STAB1	ENSG00000010327
41.1859	4.53022	0.490631	4.90832e-21	2.88042e-20	SLC6A13	ENSG00000010379
1245.88	1.9826	0.0827768	2.2873e-127	1.08639e-125	IDS	ENSG00000010404
606.698	-0.297005	0.0990127	0.00249257	0.00460918	ZNF200	ENSG00000010539
3895.14	0.169086	0.0594667	0.00433257	0.00775008	CD4	ENSG00000010610
1576.33	-1.01037	0.0790901	8.16706e-38	8.07507e-37	BTK	ENSG00000010671
30.874	2.66277	0.408585	1.24921e-11	4.76446e-11	HFE	ENSG00000010704
5597.15	-0.879205	0.0604278	3.06912e-48	3.94208e-47	SCMH1	ENSG00000010803
1000.28	0.331253	0.0893309	0.000190679	0.00040972	FYN	ENSG00000010810
494.64	1.21976	0.100098	1.40659e-34	1.27079e-33	HIVEP2	ENSG00000010818
1323.81	0.490652	0.0745492	3.8828e-11	1.44094e-10	ELOA	ENSG00000011007
875.953	-0.179634	0.0791579	0.0226341	0.0357938	LYPLA2	ENSG00000011009
1842.43	0.724012	0.0664269	8.53803e-28	6.37648e-27	CLCN6	ENSG00000011021
3817.67	-0.380346	0.0679328	1.95877e-08	6.11793e-08	MRC2	ENSG00000011028
7.36789	1.31431	0.70793	0.0154972	0.025292	TSPAN9	ENSG00000011105
3190.29	0.370552	0.067542	3.67886e-08	1.12444e-07	BTBD7	ENSG00000011114
450.775	0.560161	0.0988558	1.17608e-08	3.73518e-08	APBA3	ENSG00000011132
217.116	-0.347476	0.135627	0.00943513	0.0159792	MKS1	ENSG00000011143
441.362	0.226205	0.104226	0.0284053	0.0440318	ABHD5	ENSG00000011198
791.411	-1.26741	0.0935739	1.86337e-42	2.07453e-41	ANOS1	ENSG00000011201
2050.27	1.24139	0.0704436	7.00827e-70	1.43357e-68	AKAP8L	ENSG00000011243
1293.78	-0.227346	0.0691552	0.000971168	0.00190695	MBTD1	ENSG00000011258
683.648	-0.444503	0.0870868	2.79086e-07	7.9608e-07	UTP18	ENSG00000011260
3450.63	0.463852	0.0625063	9.97017e-14	4.24665e-13	RNF216	ENSG00000011275
11905.8	-0.13972	0.0582366	0.01618	0.0263039	PTBP1	ENSG00000011304
1107.56	-0.198505	0.0830408	0.0162008	0.0263314	LARS2	ENSG00000011376
2107.79	0.317687	0.0756785	2.48472e-05	5.90343e-05	PIK3C2A	ENSG00000011405
1072.65	1.0956	0.0831204	4.20034e-40	4.40344e-39	PLAUR	ENSG00000011422
3774.04	-0.530683	0.075526	1.68535e-12	6.73631e-12	ANLN	ENSG00000011426
1326.36	1.18616	0.0703871	4.4457e-64	8.07998e-63	RABGAP1	ENSG00000011454
422.681	-1.11987	0.114966	7.63496e-23	4.80057e-22	QPCTL	ENSG00000011478
1667.85	-0.338409	0.0745603	5.26841e-06	1.3397e-05	PPP5C	ENSG00000011485
2131.11	1.05433	0.0645675	3.45936e-60	5.76735e-59	CEP68	ENSG00000011523
680.124	0.669496	0.0916842	1.91471e-13	8.04383e-13	MAP4K3	ENSG00000011566
58.9573	-1.27425	0.257491	2.5986e-07	7.43083e-07	ZBTB32	ENSG00000011590
2500.77	0.343652	0.0888354	0.000100427	0.000222733	TYROBP	ENSG00000011600
2874.04	-1.11491	0.0623392	5.37483e-72	1.13824e-70	BRCA1	ENSG00000012048
937.843	-0.907083	0.084186	2.55012e-27	1.86858e-26	ERCC1	ENSG00000012061
45.2094	0.768263	0.272539	0.00306698	0.00560271	SEMA3B	ENSG00000012171
553.833	-0.940595	0.11611	2.27243e-16	1.10091e-15	MBTPS2	ENSG00000012174
459.115	0.495595	0.100919	7.45101e-07	2.04603e-06	PRICKLE3	ENSG00000012211
1230.96	0.378801	0.0703252	6.43349e-08	1.93547e-07	EXTL3	ENSG00000012232
3889.2	-0.307961	0.0569036	8.50468e-08	2.53661e-07	ELOVL5	ENSG00000012660
437.104	0.617051	0.120361	2.19481e-07	6.31447e-07	ALOX5	ENSG00000012779
2863.56	-0.362741	0.0646451	1.81195e-08	5.67078e-08	KDM5D	ENSG00000012817
857.101	1.70314	0.0861105	7.14741e-88	1.98474e-86	CALCOCO1	ENSG00000012822
1100.69	-0.509555	0.0783176	5.85249e-11	2.14985e-10	UBR7	ENSG00000012963
631.803	-0.585796	0.0906577	7.57235e-11	2.76164e-10	MAP4K5	ENSG00000012983
3051.35	2.00251	0.0654129	1.45374e-206	1.57985e-204	PSMC4	ENSG00000013275
3118.23	0.308946	0.0641504	1.3779e-06	3.7013e-06	MAN2B2	ENSG00000013288
1425.7	-1.30775	0.0797922	5.87362e-61	9.96854e-60	SLC25A39	ENSG00000013306
1334.2	0.608955	0.0807462	3.53743e-14	1.54331e-13	MVP	ENSG00000013364
1416.62	0.880667	0.0832349	2.28773e-26	1.62404e-25	PGM3	ENSG00000013375
422.753	2.90151	0.123466	1.64527e-123	7.50401e-122	RWDD2A	ENSG00000013392
2062.32	1.51809	0.0737787	9.13667e-95	2.84195e-93	CLK1	ENSG00000013441
311.768	-1.14841	0.123204	3.72039e-21	2.19157e-20	POLR3B	ENSG00000013503
483.697	-0.928014	0.11121	3.24131e-17	1.63072e-16	ANGEL1	ENSG00000013523
1067.97	0.673384	0.0877262	1.075e-14	4.81407e-14	RNF14	ENSG00000013561
2253.18	0.151833	0.0703919	0.0306093	0.047111	DDX11	ENSG00000013573
340.471	1.22215	0.112463	7.18017e-28	5.37607e-27	HEBP1	ENSG00000013583
126.712	4.95819	0.299897	1.20382e-61	2.07646e-60	MAMLD1	ENSG00000013619
65.467	-1.46535	0.259259	5.29765e-09	1.72164e-08	CD6	ENSG00000013725
5827.96	0.442177	0.0569948	7.74693e-15	3.4995e-14	TACC3	ENSG00000013810
1451.52	0.569354	0.0714372	1.30298e-15	6.09658e-15	ZC3H3	ENSG00000014164
3439.4	0.173667	0.0632295	0.00590091	0.0103288	CAPN1	ENSG00000014216
608.497	-0.701123	0.0961047	1.92987e-13	8.10368e-13	ACP3	ENSG00000014257
3407.45	-0.849063	0.0694841	6.67943e-35	6.10347e-34	MDH1	ENSG00000014641
1707.68	-0.148805	0.0650582	0.0216915	0.0344083	SLC30A9	ENSG00000014824
901.995	-1.26784	0.0891694	1.89026e-46	2.32393e-45	CCDC88C	ENSG00000015133
577.827	0.335518	0.0923028	0.000260891	0.000551477	YAF2	ENSG00000015153
856.828	-0.585018	0.0883614	2.57302e-11	9.63261e-11	ZMYND11	ENSG00000015171
1862.87	-0.435929	0.0704558	5.47971e-10	1.89906e-09	WAS	ENSG00000015285
1230.69	0.193535	0.0754397	0.0101273	0.0170737	MATR3	ENSG00000015479
23.597	3.72905	0.532182	3.70217e-13	1.52761e-12	NPC1L1	ENSG00000015520
891.078	-0.356603	0.082594	1.42254e-05	3.46011e-05	XYLT2	ENSG00000015532
28.4025	-1.01763	0.360211	0.00235693	0.00437307	CHDH	ENSG00000016391
553.748	-0.763926	0.102601	5.52037e-14	2.38752e-13	GLT8D1	ENSG00000016864
2275.55	0.582115	0.0618018	3.43588e-21	2.02488e-20	ATP2C1	ENSG00000017260
585.568	-2.95532	0.117047	2.37259e-142	1.35617e-140	SLC38A5	ENSG00000017483
298.097	-0.952058	0.120635	1.62409e-15	7.56418e-15	RUFY3	ENSG00000018189
26.4087	-1.91232	0.417626	1.07812e-06	2.92071e-06	CNTN1	ENSG00000018236
149.963	-1.72276	0.181351	3.61929e-22	2.21502e-21	SLC11A1	ENSG00000018280
84.6765	0.767006	0.206475	0.000137332	0.000300395	WWTR1	ENSG00000018408
1890.6	-0.627818	0.0679119	1.61441e-20	9.29234e-20	AGPS	ENSG00000018510
503.855	-1.11775	0.102609	5.18521e-28	3.89718e-27	TTC27	ENSG00000018699
28.7848	-2.81899	0.453506	1.16458e-10	4.20886e-10	MARCO	ENSG00000019169
117.755	0.744441	0.175928	1.51981e-05	3.68482e-05	PRDM11	ENSG00000019485
5059.12	0.374356	0.0722435	1.97035e-07	5.69351e-07	CD74	ENSG00000019582
133.313	-4.01919	0.27462	1.98832e-49	2.61622e-48	HGF	ENSG00000019991
305.485	0.872804	0.118007	9.07614e-14	3.87648e-13	ZRANB1	ENSG00000019995
684.8	-1.5319	0.0946745	3.18432e-59	5.20047e-58	NCDN	ENSG00000020129
5802.21	-2.06653	0.0634036	1.40293e-233	1.89993e-231	ADGRA2	ENSG00000020181
647.23	-0.256554	0.105662	0.0141583	0.0232535	ZFP64	ENSG00000020256
352.285	-0.498417	0.114319	1.08481e-05	2.67137e-05	MNAT1	ENSG00000020426
271.794	3.34946	0.174162	6.81202e-84	1.75333e-82	SAMD4A	ENSG00000020577
1280.75	-0.781787	0.0783767	1.36727e-23	8.87583e-23	RUNX3	ENSG00000020633
1691.63	-0.35278	0.0702041	4.53778e-07	1.2705e-06	MRE11	ENSG00000020922
143.686	1.17437	0.177761	1.79629e-11	6.79117e-11	PLEKHB1	ENSG00000021300
519.858	-1.41975	0.103943	3.57182e-43	4.06396e-42	SERPINB1	ENSG00000021355
12.5021	3.77502	0.742394	8.61721e-08	2.56901e-07	CYP3A43	ENSG00000021461
6.52467	4.90951	1.40447	2.71607e-05	6.42763e-05	SLC7A9	ENSG00000021488
821.298	0.211574	0.0902137	0.0183917	0.0295628	SPAST	ENSG00000021574
2545.56	-1.28123	0.0713743	1.77629e-72	3.80749e-71	OSBPL5	ENSG00000021762
17.8358	-1.48041	0.469212	0.000452882	0.000927396	CPS1	ENSG00000021826
351.739	-0.389039	0.11608	0.000697857	0.00139287	FHL1	ENSG00000022267
1218.96	0.671776	0.0740274	8.13567e-20	4.56635e-19	RTF2	ENSG00000022277
119.096	0.572193	0.170269	0.000605947	0.00121882	NLRP2	ENSG00000022556
1695.64	0.276741	0.0681189	4.64025e-05	0.000107012	SLC45A4	ENSG00000022567
3273.06	0.979918	0.0614853	1.74346e-57	2.72112e-56	RNF10	ENSG00000022840
390.934	-0.647872	0.10681	1.03626e-09	3.53562e-09	ZNF839	ENSG00000022976
1651.68	-1.53827	0.0775007	3.16814e-88	8.83466e-87	GRAMD1B	ENSG00000023171
7480.42	-1.69959	0.0679703	1.26718e-138	6.87142e-137	RNH1	ENSG00000023191
2915.74	-0.385636	0.0634307	1.05413e-09	3.5947e-09	NDUFS1	ENSG00000023228
3818.5	1.80967	0.068062	1.87936e-156	1.26608e-154	RB1CC1	ENSG00000023287
3055.56	0.40783	0.0679923	1.76404e-09	5.91551e-09	ERP44	ENSG00000023318
91.863	0.938787	0.197167	1.0061e-06	2.73429e-06	BIRC3	ENSG00000023445
2013.25	-1.54461	0.0770362	2.27824e-90	6.57527e-89	AKAP11	ENSG00000023516
337.17	0.392245	0.111644	0.000401237	0.000826963	DERA	ENSG00000023697
110.849	1.21934	0.182251	9.58259e-12	3.67976e-11	ABCC2	ENSG00000023839
1871.23	-1.48092	0.0784482	4.41879e-80	1.07352e-78	DEF6	ENSG00000023892
927.812	-0.587118	0.0825377	8.63812e-13	3.49388e-12	PLEKHO1	ENSG00000023902
9299.68	3.88889	0.0759471	0	7.92237e-305	GCLM	ENSG00000023909
5804.79	1.40802	0.055744	2.67511e-141	1.49039e-139	UBR2	ENSG00000024048
319.298	-1.54421	0.122928	8.05415e-37	7.75406e-36	EHD2	ENSG00000024422
567.112	-1.96155	0.106888	2.36943e-76	5.43159e-75	DEPDC1	ENSG00000024526
402.189	1.09265	0.113369	2.11363e-22	1.30749e-21	CCDC28A	ENSG00000024862
1763.86	0.507052	0.072666	2.38655e-12	9.45455e-12	RRAGD	ENSG00000025039
765.95	0.318486	0.0922393	0.000507244	0.00102969	HSF2	ENSG00000025156
19.704	-1.11731	0.43447	0.00380439	0.00685543	HSD17B6	ENSG00000025423
1028.63	-1.12799	0.0845733	5.41547e-41	5.79464e-40	TYMP	ENSG00000025708
1390.69	0.30971	0.0753356	3.7754e-05	8.79972e-05	NCAPH2	ENSG00000025770
646.899	-0.337219	0.0864431	8.82757e-05	0.00019704	TOMM34	ENSG00000025772
5611.18	-0.361885	0.0654503	2.81347e-08	8.67969e-08	SEC63	ENSG00000025796
2773.14	0.491411	0.0581389	2.41939e-17	1.2235e-16	VIM	ENSG00000026025
150.675	0.375531	0.166592	0.0218878	0.0346988	RTEL1-TNFRSF6B	ENSG00000026036
5216.4	0.570727	0.055279	4.48161e-25	3.05184e-24	RNASET2	ENSG00000026297
3877.13	-0.708851	0.066877	1.95318e-26	1.39066e-25	CD44	ENSG00000026508
147.897	-1.8899	0.180966	4.47337e-26	3.14434e-25	KCNG1	ENSG00000026559
890.298	0.595592	0.0828125	4.84059e-13	1.98587e-12	AGPAT4	ENSG00000026652
56.2486	0.758498	0.267278	0.00270738	0.00498164	SLAMF7	ENSG00000026751
213.836	0.782815	0.138991	1.14891e-08	3.65107e-08	BTN3A1	ENSG00000026950
133.338	-0.88307	0.171216	1.37252e-07	4.01924e-07	MIPEP	ENSG00000027001
181.979	-0.355056	0.145764	0.0135637	0.0223744	PRKCH	ENSG00000027075
1771.58	0.749206	0.0798386	3.85948e-21	2.27198e-20	IFNGR1	ENSG00000027697
551.413	-0.370892	0.0915501	4.48383e-05	0.000103604	B4GALT7	ENSG00000027847
52.6617	-0.913269	0.281644	0.000638859	0.00128082	SH2D2A	ENSG00000027869
609.301	-0.718804	0.0918701	3.26353e-15	1.49836e-14	VRK2	ENSG00000028116
1148.94	1.88416	0.0840183	4.67393e-112	1.86449e-110	VEZT	ENSG00000028203
1980.15	-0.236881	0.0646282	0.000234686	0.000498879	BRD9	ENSG00000028310
3013.3	0.456851	0.0589097	7.59629e-15	3.43263e-14	SNX1	ENSG00000028528
354.729	-1.35669	0.119327	1.4393e-30	1.16664e-29	BMAL2	ENSG00000029153
2794.84	-0.243999	0.0658806	0.000200932	0.000430663	SLC39A9	ENSG00000029364
180.618	-2.09034	0.174247	7.27854e-34	6.47178e-33	ANK1	ENSG00000029534
459.302	-1.12552	0.122106	9.98529e-21	5.79033e-20	TFB1M	ENSG00000029639
611.148	0.278447	0.0916349	0.00225081	0.00418705	RABEP1	ENSG00000029725
603.342	-1.87389	0.103265	2.86132e-74	6.30206e-73	HMGB3	ENSG00000029993
3038.24	-0.457155	0.0629189	3.13216e-13	1.29952e-12	NUP160	ENSG00000030066
1114.24	0.195803	0.0758463	0.00952395	0.0161203	BAK1	ENSG00000030110
39.6442	0.962733	0.306227	0.000781267	0.00155032	MUSK	ENSG00000030304
18115.8	0.63823	0.0655577	1.61052e-22	1.00166e-21	GRN	ENSG00000030582
1241.19	2.29154	0.08499	3.72434e-161	2.62273e-159	ARHGAP31	ENSG00000031081
505.856	0.263194	0.104124	0.0109286	0.0183239	CENPQ	ENSG00000031691
2313.92	0.34694	0.0708524	8.87156e-07	2.423e-06	SARS1	ENSG00000031698
2446.31	0.748683	0.065836	4.24645e-30	3.38997e-29	RANBP3	ENSG00000031823
1514.73	0.828316	0.0730461	4.77024e-30	3.80237e-29	ARID4A	ENSG00000032219
792.057	-0.454068	0.0888019	2.59287e-07	7.41526e-07	EIPR1	ENSG00000032389
361.06	0.39433	0.113588	0.000459296	0.000939585	IFT88	ENSG00000032742
338.555	-1.69741	0.126032	4.52781e-42	4.98417e-41	ALG1	ENSG00000033011
1192.47	0.63953	0.0782714	2.19969e-16	1.06664e-15	ZCCHC8	ENSG00000033030
371.976	-0.595124	0.109492	4.06545e-08	1.23916e-07	ABCF2	ENSG00000033050
3169.25	2.09213	0.0637505	6.34774e-237	8.96423e-235	CHPF2	ENSG00000033100
110.279	1.16804	0.181205	4.67222e-11	1.72589e-10	LRRC7	ENSG00000033122
575.048	-0.805422	0.0939889	5.75825e-18	2.99633e-17	FUT8	ENSG00000033170
3340.56	1.72849	0.0582603	3.53949e-194	3.54057e-192	ATP6V0A1	ENSG00000033627
3760.77	0.674994	0.0631121	7.42032e-27	5.36424e-26	PIAS1	ENSG00000033800
1040.26	-1.72633	0.0831777	1.71375e-96	5.54616e-95	SLC4A7	ENSG00000033867
757.246	-0.533553	0.0845566	2.18476e-10	7.77771e-10	APBA2	ENSG00000034053
674.625	0.78794	0.0957343	1.25358e-16	6.15447e-16	MAP2K3	ENSG00000034152
3247.19	-0.263924	0.0625847	2.2505e-05	5.36672e-05	TMSB10	ENSG00000034510
2794.46	-0.422031	0.0612234	4.65668e-12	1.81431e-11	RNF19A	ENSG00000034677
740.073	0.600125	0.0821961	2.1449e-13	8.98518e-13	GABARAPL2	ENSG00000034713
8.50897	5.31645	1.36471	3.92533e-06	1.01043e-05	MYOC	ENSG00000034971
622.42	-0.956105	0.0996621	3.52029e-22	2.15693e-21	SH3YL1	ENSG00000035115
563.549	-1.27132	0.116763	3.09285e-28	2.33627e-27	FAM136A	ENSG00000035141
2409.92	-0.583429	0.0649522	1.92939e-19	1.06482e-18	VCL	ENSG00000035403
455.212	-1.7525	0.108538	2.15415e-59	3.52896e-58	DEPDC1B	ENSG00000035499
240.452	0.459691	0.133504	0.000514912	0.00104486	DAPK2	ENSG00000035664
5090.61	0.265532	0.0585713	5.52657e-06	1.40265e-05	NSMAF	ENSG00000035681
1445.24	-0.904934	0.0760407	5.54338e-33	4.79808e-32	ADSS2	ENSG00000035687
24.0772	0.795161	0.368124	0.0178092	0.0286982	STAP1	ENSG00000035720
3212.17	0.569142	0.0670286	1.65258e-17	8.42009e-17	TIMP2	ENSG00000035862
1542.92	1.58133	0.0768215	1.07943e-94	3.34965e-93	TBC1D23	ENSG00000036054
2650.81	0.641877	0.0623598	5.62458e-25	3.81247e-24	CUL3	ENSG00000036257
94.1688	-2.67005	0.243508	1.15041e-28	8.78287e-28	CYP46A1	ENSG00000036530
1874.63	-0.558679	0.0656988	1.42598e-17	7.28804e-17	ZZZ3	ENSG00000036549
8.96086	1.91708	0.744332	0.00134387	0.0025876	SLC18A1	ENSG00000036565
338.28	-0.43772	0.115856	0.000132986	0.000291419	USP2	ENSG00000036672
220.424	-0.318061	0.149438	0.0312968	0.0480711	TUBG2	ENSG00000037042
178.628	-1.21409	0.177188	2.34789e-12	9.30699e-12	RPL26L1	ENSG00000037241
10.6451	1.27837	0.5909	0.00853887	0.0145602	FLT4	ENSG00000037280
1851.23	0.79475	0.0629633	1.06066e-36	1.01817e-35	FBXO42	ENSG00000037637
789.027	0.214933	0.0856905	0.011656	0.0194485	MFAP3	ENSG00000037749
451.364	-0.93105	0.106718	1.37148e-18	7.29614e-18	MRI1	ENSG00000037757
208.072	-2.60995	0.168221	1.21178e-54	1.76897e-53	METTL1	ENSG00000037897
572.367	0.351693	0.0932519	0.000149456	0.000325351	AGA	ENSG00000038002
871.966	-0.657091	0.0870138	2.82218e-14	1.23698e-13	PI4K2B	ENSG00000038210
4685.78	1.0298	0.0621001	4.20056e-62	7.31718e-61	BOD1L1	ENSG00000038219
2166.15	-0.238848	0.0710039	0.000739726	0.00147165	EDC4	ENSG00000038358
212.168	-0.589327	0.139739	1.93747e-05	4.65261e-05	TRIO	ENSG00000038382
2842.95	-2.70628	0.0879871	5.49705e-210	6.04859e-208	VCAN	ENSG00000038427
2379.76	0.710674	0.0665271	9.04191e-27	6.51155e-26	CLEC16A	ENSG00000038532
37.4701	-4.44843	0.562108	1.46957e-15	6.85903e-15	MSR1	ENSG00000038945
1200.49	1.5003	0.0809031	1.68074e-77	3.94183e-76	ZFYVE16	ENSG00000039319
1076.29	-0.419949	0.0767583	4.04738e-08	1.23408e-07	RIPOR1	ENSG00000039523
305.385	-1.62969	0.130372	1.34401e-36	1.28503e-35	RAI14	ENSG00000039560
787.797	-0.2713	0.0906807	0.00263001	0.00484705	PNKP	ENSG00000039650
8.94216	2.03077	0.712883	0.000783175	0.00155399	BEST2	ENSG00000039987
826.277	-1.39856	0.0932126	1.37921e-51	1.89798e-50	SPDL1	ENSG00000040275
1409.53	-0.320524	0.0681561	2.35995e-06	6.19436e-06	STAU2	ENSG00000040341
1441.57	0.492881	0.0784773	2.92706e-10	1.03478e-09	SLC66A1	ENSG00000040487
294.312	0.549697	0.122152	5.38135e-06	1.36698e-05	CTNS	ENSG00000040531
62.598	-1.19803	0.259828	1.78957e-06	4.75298e-06	RTN4R	ENSG00000040608
3396.21	0.824071	0.0727461	5.43181e-30	4.31798e-29	PSMA4	ENSG00000041357
6.5978	2.97293	0.915899	0.000195536	0.000419711	MYO16	ENSG00000041515
1841.8	0.405656	0.0660469	7.29179e-10	2.50862e-09	LSG1	ENSG00000041802
112.634	-1.53104	0.198033	3.53958e-15	1.62223e-14	PARP3	ENSG00000041880
22.6305	1.96688	0.435814	1.2002e-06	3.23879e-06	TNC	ENSG00000041982
311.199	0.603259	0.114919	1.23384e-07	3.62679e-07	THAP3	ENSG00000041988
238.971	0.943915	0.136418	2.65128e-12	1.04829e-11	RIPOR3	ENSG00000042062
1088.08	-0.46623	0.0773816	1.48306e-09	5.00505e-09	TDP1	ENSG00000042088
874.985	3.19782	0.0949702	5.98205e-250	9.29258e-248	AIFM2	ENSG00000042286
198.5	-0.350832	0.151515	0.0182672	0.0293717	SPATA7	ENSG00000042317
634.82	0.776672	0.0875155	4.90666e-19	2.66451e-18	MED17	ENSG00000042429
3835.89	-0.359767	0.0668859	6.90967e-08	2.07282e-07	CAPG	ENSG00000042493
1069.07	2.70838	0.0840403	2.06052e-228	2.6805e-226	TG	ENSG00000042832
565.787	2.7066	0.124259	1.46556e-106	5.44338e-105	ADAM28	ENSG00000042980
1374.49	0.50704	0.0811421	3.35079e-10	1.17905e-09	DCUN1D1	ENSG00000043093
1714.25	-0.723975	0.0686547	3.54486e-26	2.50034e-25	JADE2	ENSG00000043143
742.093	-0.923947	0.0861702	4.11051e-27	2.99449e-26	ZIC2	ENSG00000043355
2374.38	-0.312643	0.0749481	2.76363e-05	6.53141e-05	LCP2	ENSG00000043462
7945.86	-0.290685	0.0515546	1.61653e-08	5.07601e-08	TRIT1	ENSG00000043514
1235.21	-0.655295	0.0746565	1.23535e-18	6.58922e-18	ADRB1	ENSG00000043591
835.568	-0.307225	0.0849455	0.000282676	0.000594671	CUL7	ENSG00000044090
4022.43	0.771744	0.0574719	2.53933e-41	2.73821e-40	CTNNA1	ENSG00000044115
787.512	-0.432455	0.0835831	1.9319e-07	5.58668e-07	PHKA2	ENSG00000044446
1198.31	-0.65073	0.0781782	5.87471e-17	2.9233e-16	CNTLN	ENSG00000044459
8719.34	-0.324866	0.0628724	2.18151e-07	6.27827e-07	HSPA5	ENSG00000044574
274.756	-1.71546	0.138554	5.95731e-36	5.58667e-35	DSG2	ENSG00000046604
248.844	-1.13707	0.134549	1.26591e-17	6.48246e-17	GEMIN8	ENSG00000046647
955.599	-0.723955	0.0775341	6.93751e-21	4.05143e-20	OFD1	ENSG00000046651
93.9657	-0.943186	0.203076	1.82745e-06	4.85019e-06	GPM6B	ENSG00000046653
1654.06	0.841713	0.0664272	5.22244e-37	5.06292e-36	WDR37	ENSG00000047056
1900	0.216768	0.0676179	0.00130111	0.00251113	YTHDC2	ENSG00000047188
430.573	-1.73694	0.115296	6.60607e-52	9.15284e-51	CTPS2	ENSG00000047230
1628.86	1.45233	0.0724329	4.1011e-90	1.17848e-88	ATP6V1H	ENSG00000047249
4489.76	0.431781	0.0679628	1.82447e-10	6.52588e-10	POLR2B	ENSG00000047315
1137.2	2.72474	0.0860839	3.34503e-220	4.08961e-218	ATOSA	ENSG00000047346
47.3098	-1.2754	0.288821	4.06203e-06	1.04419e-05	ARAP2	ENSG00000047365
9656.77	-0.323145	0.0587422	3.67159e-08	1.12234e-07	TPR	ENSG00000047410
73.2258	1.10932	0.219822	2.03091e-07	5.86081e-07	CP	ENSG00000047457
1285.51	1.10629	0.069581	2.74929e-57	4.27329e-56	KATNIP	ENSG00000047578
121.147	-2.14777	0.199687	1.5327e-27	1.13187e-26	XK	ENSG00000047597
456.111	0.428161	0.10942	7.71286e-05	0.000173228	C12orf4	ENSG00000047621
65.054	2.09359	0.260549	1.67207e-16	8.15439e-16	SCML1	ENSG00000047634
40.8708	0.590238	0.284023	0.0279766	0.0434132	ARHGAP6	ENSG00000047648
161.728	1.16306	0.162795	4.5322e-13	1.86253e-12	FAM184B	ENSG00000047662
4078.63	-0.377947	0.0592213	6.97723e-11	2.5513e-10	MAP4	ENSG00000047849
1414.35	-0.954362	0.0721859	3.21276e-40	3.37749e-39	GOPC	ENSG00000047932
257.979	-6.99415	0.463107	3.84327e-51	5.237e-50	ROS1	ENSG00000047936
354.366	0.458466	0.107477	1.72074e-05	4.15102e-05	USP28	ENSG00000048028
4652.99	-0.629527	0.0663859	1.73134e-21	1.03278e-20	HDAC9	ENSG00000048052
534.736	-0.46301	0.102002	5.08371e-06	1.29498e-05	TSPAN17	ENSG00000048140
304.201	-2.42354	0.137588	4.82553e-70	9.90921e-69	NOP16	ENSG00000048162
1808.56	-0.980305	0.065647	1.09095e-50	1.46914e-49	CC2D2A	ENSG00000048342
1502.78	1.00648	0.080914	6.91109e-36	6.47881e-35	RRM2B	ENSG00000048392
2097.56	0.63191	0.0629708	7.89688e-24	5.16446e-23	ZNF800	ENSG00000048405
1312.87	1.15546	0.0711882	1.37064e-59	2.2566e-58	SNX29	ENSG00000048471
1395.07	-0.414523	0.0747154	2.54261e-08	7.87165e-08	MRPS10	ENSG00000048544
2819.8	0.362706	0.0630001	7.77549e-09	2.49891e-08	RSF1	ENSG00000048649
3227.26	-0.129177	0.0578172	0.0254002	0.0397517	VPS13D	ENSG00000048707
5079.92	-0.532091	0.0697848	1.78024e-14	7.88536e-14	CELF2	ENSG00000048740
3993.72	-1.42749	0.0613386	3.22846e-120	1.41859e-118	FAM120A	ENSG00000048828
1497.89	-0.827182	0.0754212	2.99745e-28	2.26615e-27	R3HDM1	ENSG00000048991
13063.5	-0.900188	0.0748173	1.35861e-33	1.19833e-32	COL9A2	ENSG00000049089
703.857	2.14448	0.10277	1.31899e-97	4.33231e-96	KITLG	ENSG00000049130
1097.8	0.226927	0.0797722	0.00430403	0.00770008	ERCC8	ENSG00000049167
65.0147	-1.5124	0.257537	1.3912e-09	4.7071e-09	ADAMTS6	ENSG00000049192
2591.07	-1.15709	0.0749377	1.21038e-53	1.73434e-52	H6PD	ENSG00000049239
172.823	-0.981743	0.155062	1.19761e-10	4.32556e-10	PER3	ENSG00000049246
13.1122	-2.60582	0.667708	1.45919e-05	3.54403e-05	EPN3	ENSG00000049283
352.975	-0.774681	0.111591	2.41367e-12	9.55911e-12	RCN1	ENSG00000049449
727.081	-0.586226	0.0864397	9.18568e-12	3.52991e-11	RFC2	ENSG00000049541
2691.12	-0.649335	0.0720072	1.36081e-19	7.56396e-19	CLPTM1L	ENSG00000049656
1071.94	1.49503	0.0745065	4.38115e-90	1.25758e-88	NEDD4L	ENSG00000049759
67.2331	1.52156	0.24804	2.46666e-10	8.76194e-10	FOXP3	ENSG00000049768
4509.95	0.443874	0.0641519	3.91214e-12	1.531e-11	HEXB	ENSG00000049860
423.103	-1.6373	0.108919	1.15956e-51	1.59904e-50	PTCD2	ENSG00000049883
185.719	0.710578	0.16238	7.72727e-06	1.93201e-05	NEXMIF	ENSG00000050030
1041.37	0.715604	0.07689	8.76442e-21	5.10028e-20	JKAMP	ENSG00000050130
83.0804	1.47736	0.217862	3.9452e-12	1.54325e-11	DKK3	ENSG00000050165
131.796	0.40597	0.16494	0.0121411	0.0201864	ARHGEF5	ENSG00000050327
635.835	0.924634	0.0945127	6.5808e-23	4.14664e-22	NFE2L3	ENSG00000050344
865.884	-2.94444	0.113024	4.34378e-152	2.75086e-150	LIMA1	ENSG00000050405
845.719	-0.922783	0.0841025	2.43914e-28	1.84828e-27	LETMD1	ENSG00000050426
165.329	0.83154	0.162711	1.81336e-07	5.25829e-07	SLC4A8	ENSG00000050438
920.586	-2.57353	0.0917316	1.56578e-174	1.2343e-172	COL23A1	ENSG00000050767
439.765	2.08624	0.116301	1.54906e-72	3.32853e-71	BCAR1	ENSG00000050820
1871.42	0.281173	0.0685986	4.02789e-05	9.36342e-05	FHIP1B	ENSG00000051009
1244.17	0.480259	0.0754788	1.63682e-10	5.86739e-10	HERPUD1	ENSG00000051108
1220.75	-3.71181	0.105869	1.34076e-267	2.40863e-265	HOMER3	ENSG00000051128
559.241	-0.35429	0.0953773	0.000183755	0.000395678	RAD51	ENSG00000051180
3282.47	-0.48314	0.0632808	1.8608e-14	8.23117e-14	POLQ	ENSG00000051341
2711.2	-1.64695	0.0755672	2.59707e-106	9.5787e-105	PIK3CB	ENSG00000051382
7360.99	-0.472744	0.0609834	8.1848e-15	3.69351e-14	CYBA	ENSG00000051523
548.553	-0.709492	0.100598	1.32112e-12	5.30942e-12	THOC3	ENSG00000051596
1896.02	-0.363469	0.0641933	1.3468e-08	4.25639e-08	HEBP2	ENSG00000051620
1919.45	-1.34177	0.0759763	1.78932e-70	3.70316e-69	MPHOSPH9	ENSG00000051825
77.8695	-0.855542	0.244296	0.000261532	0.000552788	PLEKHA5	ENSG00000052126
31.0622	0.874097	0.334016	0.00482422	0.00856169	PRSS8	ENSG00000052344
1287.1	-0.21106	0.0843489	0.0119386	0.0198698	RRP12	ENSG00000052749
925.447	0.646508	0.0793035	2.75161e-16	1.3272e-15	FNIP2	ENSG00000052795
749.875	-1.34051	0.0940372	1.46621e-46	1.81018e-45	MSMO1	ENSG00000052802
4467.74	0.306509	0.0573797	8.5909e-08	2.56146e-07	TTC17	ENSG00000052841
9.31551	1.38102	0.62929	0.00733286	0.0126459	FSTL4	ENSG00000053108
91.3098	1.64251	0.212959	2.30015e-15	1.06397e-14	METTL24	ENSG00000053328
1052	-1.97581	0.0878018	5.86607e-113	2.36145e-111	AKR7A2	ENSG00000053371
1190.29	-2.06918	0.0878703	4.72655e-124	2.18215e-122	MRTO4	ENSG00000053372
203.037	1.37863	0.160238	3.26895e-18	1.71657e-17	NNAT	ENSG00000053438
341.439	-0.619981	0.112897	2.97439e-08	9.16435e-08	USE1	ENSG00000053501
106.929	2.42394	0.207889	3.31552e-32	2.81079e-31	MCF2L2	ENSG00000053524
145.718	0.554138	0.161148	0.000464896	0.00094979	NRIP2	ENSG00000053702
380.521	-0.981083	0.10956	1.60621e-19	8.89611e-19	LAMA3	ENSG00000053747
1276.51	0.494591	0.0781689	2.02312e-10	7.21784e-10	AP5M1	ENSG00000053770
975.021	-0.531476	0.0817946	6.24699e-11	2.2919e-10	ANAPC4	ENSG00000053900
861.475	-0.246436	0.0823367	0.00261212	0.00481743	KCNQ1	ENSG00000053918
946.281	0.562078	0.0824659	7.32128e-12	2.82537e-11	TRAPPC3	ENSG00000054116
7316.14	0.191404	0.0599175	0.00142947	0.00274043	THRAP3	ENSG00000054118
646.673	-0.722041	0.0940511	1.10103e-14	4.92479e-14	PHPT1	ENSG00000054148
290.263	-1.6503	0.127767	9.67203e-39	9.81626e-38	LY75	ENSG00000054219
4205.15	1.16062	0.0604275	1.36418e-82	3.46396e-81	ARID4B	ENSG00000054267
71.893	-0.597821	0.225239	0.00594077	0.0103931	OPN3	ENSG00000054277
1793.57	0.342555	0.0683181	4.88808e-07	1.36583e-06	SDCCAG8	ENSG00000054282
90.5036	-1.19106	0.214611	1.09413e-08	3.48287e-08	HHAT	ENSG00000054392
2157.22	1.76121	0.0654097	2.0819e-160	1.45446e-158	KIF1B	ENSG00000054523
1578.33	1.43667	0.0770005	4.42814e-78	1.04409e-76	TBC1D22A	ENSG00000054611
297.437	-1.5253	0.131591	1.88701e-31	1.56804e-30	PLEKHH1	ENSG00000054690
330.576	1.64173	0.120122	2.83285e-43	3.23153e-42	ATP9A	ENSG00000054793
20.4801	1.58373	0.437039	7.25783e-05	0.000163523	CHRDL2	ENSG00000054938
1939.43	-0.162878	0.0649272	0.0118872	0.0197968	FAM168A	ENSG00000054965
1660.49	0.706573	0.0783575	1.47773e-19	8.20001e-19	RELT	ENSG00000054967
508.747	-0.604508	0.105562	7.19663e-09	2.31936e-08	GALC	ENSG00000054983
1920.29	-0.854607	0.0690801	1.99237e-35	1.84353e-34	NOP58	ENSG00000055044
89.2119	-1.01515	0.213477	9.472e-07	2.58112e-06	KCNH2	ENSG00000055118
4138.84	-1.11538	0.0623608	5.15802e-72	1.09408e-70	CUL1	ENSG00000055130
401.605	-0.338896	0.104301	0.00106072	0.002074	FAM114A2	ENSG00000055147
170.066	-2.33061	0.179303	1.23344e-39	1.27965e-38	CYFIP2	ENSG00000055163
2069.14	-0.327269	0.0671545	1.00487e-06	2.73124e-06	USP36	ENSG00000055483
14575.1	0.598965	0.0487953	9.49468e-35	8.62226e-34	KMT2C	ENSG00000055609
825.489	-0.838749	0.103785	3.14209e-16	1.51058e-15	MCOLN3	ENSG00000055732
255.141	-0.790542	0.126363	2.56323e-10	9.08832e-10	MRPL43	ENSG00000055950
206.298	-0.809136	0.137607	2.48998e-09	8.27113e-09	HPF1	ENSG00000056050
5988.82	-0.152169	0.0578555	0.00816755	0.0139722	ZFR	ENSG00000056097
569.665	0.490342	0.103858	1.87109e-06	4.96102e-06	ZNF280C	ENSG00000056277
101.131	0.427456	0.187126	0.0194925	0.0311879	TRAF1	ENSG00000056558
2271.89	0.707575	0.06731	5.07397e-26	3.56176e-25	RC3H2	ENSG00000056586
234.035	-1.7683	0.159201	1.28997e-29	1.01476e-28	GYG2	ENSG00000056998
746.596	-0.415994	0.103163	4.61923e-05	0.000106565	DCBLD2	ENSG00000057019
96.6322	-2.52419	0.263464	5.622e-23	3.55437e-22	PKP2	ENSG00000057294
48.5322	1.76106	0.283092	9.72516e-11	3.52972e-10	MSH4	ENSG00000057468
4148.95	-0.440252	0.0709735	4.61243e-10	1.60587e-09	GDI2	ENSG00000057608
824.974	1.57832	0.0981385	5.47367e-59	8.85173e-58	PRDM1	ENSG00000057657
1501.62	0.576524	0.0816434	1.27458e-12	5.1286e-12	ATG5	ENSG00000057663
951.786	0.669247	0.0836647	8.88209e-16	4.18507e-15	PITHD1	ENSG00000057757
304.262	-0.311731	0.117004	0.0072782	0.0125565	MTA3	ENSG00000057935
499.097	-1.6122	0.102813	4.01204e-56	6.04393e-55	USP13	ENSG00000058056
2782.97	0.547313	0.0717297	1.85116e-14	8.18995e-14	ATP11B	ENSG00000058063
267.346	-0.672487	0.126805	8.16085e-08	2.43764e-07	CDK14	ENSG00000058091
8663.97	0.566176	0.0563026	7.65562e-24	5.0104e-23	SEC61A1	ENSG00000058262
3910.01	0.74074	0.0656416	9.74352e-30	7.69919e-29	PPP1R12A	ENSG00000058272
78.596	-1.67991	0.232493	1.28684e-13	5.44684e-13	RASGRF1	ENSG00000058335
67.3639	-1.10143	0.245472	3.50389e-06	9.05655e-06	CAMK2B	ENSG00000058404
1281.82	-0.391626	0.0758173	2.20786e-07	6.34924e-07	POLR3E	ENSG00000058600
6333.45	-0.555278	0.0584322	1.59358e-21	9.51678e-21	ATP2B4	ENSG00000058668
172.024	0.482035	0.150313	0.00113595	0.00221143	ZC3H11A	ENSG00000058673
703.593	0.620566	0.0858079	3.10835e-13	1.28984e-12	YIPF1	ENSG00000058799
2580.49	-1.55389	0.0753595	2.30038e-95	7.29274e-94	NDC1	ENSG00000058804
2333.61	2.02299	0.0729936	1.44456e-169	1.08684e-167	FLYWCH1	ENSG00000059122
1728.63	2.59193	0.0742773	1.70217e-267	3.03722e-265	UNKL	ENSG00000059145
1464.57	3.20312	0.0787392	0	7.92237e-305	TBXAS1	ENSG00000059377
611.709	-2.41838	0.109395	2.08723e-109	8.09393e-108	ALDH18A1	ENSG00000059573
2626.26	-2.86259	0.0821119	8.30233e-269	1.52255e-266	TARBP1	ENSG00000059588
320.837	-0.661051	0.118737	1.81777e-08	5.68762e-08	GATB	ENSG00000059691
1009.69	2.12734	0.0917597	1.06302e-119	4.62477e-118	MXD1	ENSG00000059728
803.298	0.493322	0.0906534	4.26273e-08	1.29734e-07	CDK17	ENSG00000059758
950.221	3.95008	0.103063	0	7.92237e-305	SLC2A3	ENSG00000059804
51.895	1.60484	0.268298	6.17151e-10	2.13237e-09	PSD	ENSG00000059915
2278.06	1.18447	0.0682311	7.3309e-68	1.43085e-66	CTDP1	ENSG00000060069
1860.21	-1.14814	0.0699983	7.85743e-61	1.33012e-59	YBX3	ENSG00000060138
23.032	3.49333	0.540043	8.08404e-12	3.11291e-11	STYK1	ENSG00000060140
14890.8	-0.34998	0.0551811	2.6003e-10	9.21852e-10	WNK1	ENSG00000060237
2188.07	-0.925603	0.0789146	4.12087e-32	3.48125e-31	CCAR1	ENSG00000060339
640.764	0.512816	0.0885118	5.75705e-09	1.86726e-08	GNA15	ENSG00000060558
373.959	-1.11273	0.111113	5.8818e-24	3.85904e-23	PIGV	ENSG00000060642
1782.1	-0.47274	0.0670206	1.4915e-12	5.97414e-12	SNRNP40	ENSG00000060688
3445.02	-0.88235	0.0694276	6.49892e-37	6.27738e-36	QSER1	ENSG00000060749
694.086	-0.293512	0.0889958	0.000910212	0.00179192	MPC1	ENSG00000060762
712.826	0.487131	0.0904839	6.21845e-08	1.87249e-07	ACAA1	ENSG00000060971
1987.18	-1.45704	0.0897031	3.95388e-60	6.57934e-59	BCAT1	ENSG00000060982
826.049	0.776402	0.0828987	5.29361e-21	3.10515e-20	HDAC7	ENSG00000061273
238.858	0.815983	0.147722	2.12458e-08	6.62094e-08	SPAG4	ENSG00000061656
188.583	4.07682	0.2198	2.44249e-77	5.7182e-76	NCKAP1	ENSG00000061676
1079	-0.916329	0.0799135	8.69367e-31	7.09464e-30	MRPS35	ENSG00000061794
18.6108	1.29571	0.43926	0.00110491	0.00215466	GUCY1B1	ENSG00000061918
2129.02	0.325141	0.0633125	2.65249e-07	7.58167e-07	SFSWAP	ENSG00000061936
1236.15	0.90779	0.0804119	9.47748e-30	7.49345e-29	TNK2	ENSG00000061938
3005.94	0.56545	0.0601731	4.40384e-21	2.58782e-20	MON2	ENSG00000061987
2623.05	0.435527	0.0688073	2.14962e-10	7.65883e-10	GPBP1	ENSG00000062194
522.525	-0.799292	0.103603	7.46117e-15	3.37273e-14	DGAT2	ENSG00000062282
4322.35	-1.12188	0.0608357	2.26205e-76	5.19446e-75	CS	ENSG00000062485
146.616	-2.99786	0.210245	6.7917e-47	8.44819e-46	LTK	ENSG00000062524
1307.27	1.02127	0.0757735	1.00374e-41	1.09441e-40	ELMO2	ENSG00000062598
2891.38	0.566603	0.0667329	1.61207e-17	8.21842e-17	WAPL	ENSG00000062650
4178.36	0.580682	0.0828853	1.93459e-12	7.70451e-12	VMP1	ENSG00000062716
1046.08	0.478514	0.0813575	3.42704e-09	1.12774e-08	APPBP2	ENSG00000062725
2424.73	-0.448635	0.0754351	2.40248e-09	7.98749e-09	POLD1	ENSG00000062822
25.756	-1.30745	0.399569	0.000410721	0.000845255	SLC6A16	ENSG00000063127
952.309	0.992388	0.102525	2.20927e-22	1.36441e-21	BICRA	ENSG00000063169
482.239	-0.37676	0.0985903	0.000118937	0.000261916	SPHK2	ENSG00000063176
610.339	-2.81797	0.111216	1.1241e-141	6.34302e-140	ISOC2	ENSG00000063241
4905.77	-0.17603	0.0560315	0.00164848	0.00313188	U2AF2	ENSG00000063244
3132.93	-0.344656	0.0607214	1.28134e-08	4.05678e-08	EPN1	ENSG00000063245
552.821	0.507188	0.104284	1.02154e-06	2.77368e-06	AHRR	ENSG00000063438
838.866	-0.457373	0.0861676	9.36043e-08	2.78023e-07	ZNF275	ENSG00000063587
634.375	-0.321991	0.0912944	0.000385999	0.000796987	MTMR1	ENSG00000063601
443.845	0.313947	0.103364	0.00225443	0.00419289	GPC1	ENSG00000063660
300.261	-0.549956	0.119084	3.02547e-06	7.87391e-06	ADCK1	ENSG00000063761
486.573	0.65991	0.097348	8.79962e-12	3.38451e-11	HAGH	ENSG00000063854
2715.23	0.607844	0.0636155	9.51402e-22	5.7336e-21	RNF4	ENSG00000063978
1372.84	0.967475	0.0708545	9.23569e-43	1.0383e-41	CASP8	ENSG00000064012
725.583	-1.46916	0.101905	5.96999e-48	7.59419e-47	INTS13	ENSG00000064102
1762.52	-0.872605	0.0687556	3.28094e-37	3.19952e-36	TM7SF3	ENSG00000064115
69.8274	-1.00056	0.230442	7.08797e-06	1.78012e-05	SPA17	ENSG00000064199
532.57	-1.36153	0.102632	1.08968e-40	1.15568e-39	TSPAN32	ENSG00000064201
75.9426	-0.457766	0.2131	0.0268924	0.0418908	CCN5	ENSG00000064205
56.677	-1.29652	0.265997	3.76953e-07	1.06182e-06	DMRT3	ENSG00000064218
741.956	-0.300828	0.0952537	0.00145125	0.00277875	ST3GAL6	ENSG00000064225
31.0074	1.47565	0.343407	5.07524e-06	1.29307e-05	ATP2C2	ENSG00000064270
13.4926	1.74686	0.569631	0.000368363	0.000762382	NGFR	ENSG00000064300
368.879	-0.82863	0.119347	2.3716e-12	9.39816e-12	CDON	ENSG00000064309
2694.15	1.03929	0.065486	4.64061e-57	7.16244e-56	HIPK2	ENSG00000064393
3650.27	-0.152785	0.0573489	0.00755631	0.0129998	TNPO3	ENSG00000064419
684.332	-1.28381	0.092273	1.62187e-44	1.90781e-43	RFXANK	ENSG00000064490
1075.77	0.469444	0.0812161	6.54271e-09	2.11352e-08	LPAR2	ENSG00000064547
2958.39	0.366672	0.0643169	1.07411e-08	3.42245e-08	CTSA	ENSG00000064601
6045.89	-0.318681	0.0583982	3.76281e-08	1.14956e-07	SUGP2	ENSG00000064607
671.298	-0.619337	0.0925743	1.6364e-11	6.20536e-11	SLC12A2	ENSG00000064651
202.92	-0.297867	0.134904	0.0252387	0.039534	SNX24	ENSG00000064652
4672.38	-1.14145	0.065643	3.83639e-68	7.52127e-67	CNN2	ENSG00000064666
948.739	-0.766751	0.0782228	7.44198e-23	4.68258e-22	DDX20	ENSG00000064703
1118.65	-0.66321	0.0806763	1.37185e-16	6.72505e-16	BTBD1	ENSG00000064726
1452.98	-0.86221	0.0771593	2.91487e-29	2.26666e-28	FAR2	ENSG00000064763
7.00656	3.05711	0.969416	0.000156737	0.000340276	POU1F1	ENSG00000064835
3626.38	0.587614	0.0633415	1.40548e-20	8.10392e-20	SBNO2	ENSG00000064932
576.656	-2.21721	0.108058	8.07201e-95	2.51969e-93	PMS1	ENSG00000064933
2253.28	0.297347	0.0689427	1.53368e-05	3.71538e-05	HMG20B	ENSG00000064961
6.31281	-1.49331	0.86148	0.0163519	0.0265441	CALCRL	ENSG00000064989
2125.38	0.155678	0.06685	0.019562	0.0312897	ANKS1A	ENSG00000064999
6077.26	-0.145127	0.0622134	0.0192544	0.0308388	AP3D1	ENSG00000065000
1133.84	-0.402104	0.0734838	4.15084e-08	1.26431e-07	ZNF76	ENSG00000065029
96.5814	-1.66953	0.218774	5.97859e-15	2.71323e-14	NHERF2	ENSG00000065054
137.803	-2.47277	0.202602	3.50999e-35	3.22631e-34	NTHL1	ENSG00000065057
2536.73	-0.642876	0.062394	4.73306e-25	3.21892e-24	BLTP3A	ENSG00000065060
3433.46	0.493862	0.0628389	3.14455e-15	1.4447e-14	GNAI3	ENSG00000065135
2026.89	-1.94763	0.0701601	3.21399e-170	2.45303e-168	IPO5	ENSG00000065150
425.71	-0.967905	0.110938	1.25174e-18	6.67257e-18	OAT	ENSG00000065154
1223.54	-2.1691	0.0779217	1.88554e-171	1.44748e-169	WDR3	ENSG00000065183
1677.22	0.281139	0.0792113	0.000362803	0.00075162	PKN2	ENSG00000065243
709.83	-0.864945	0.0911123	1.47339e-21	8.813e-21	WDR18	ENSG00000065268
1813.36	0.21265	0.0729196	0.00344341	0.00624073	TRAM2	ENSG00000065308
762.287	-0.769068	0.0873229	7.70854e-19	4.14851e-18	MCM10	ENSG00000065328
302.455	-0.575859	0.122911	2.26822e-06	5.96842e-06	DGKA	ENSG00000065357
23.0215	1.33378	0.395297	0.00023752	0.000504783	ERBB3	ENSG00000065361
1079.07	-0.706076	0.0828988	1.04353e-17	5.3666e-17	ANKRD44	ENSG00000065413
2643.56	-1.01442	0.0735285	1.01226e-43	1.16886e-42	KARS1	ENSG00000065427
821.626	-1.12597	0.0856615	9.93867e-40	1.03331e-38	ADAT1	ENSG00000065457
690.164	-0.591645	0.0880079	1.31557e-11	5.01248e-11	PDIA5	ENSG00000065485
805.117	0.29158	0.0828985	0.000408133	0.000840323	TBC1D22B	ENSG00000065491
7998.44	0.42166	0.0598329	1.12803e-12	4.54515e-12	SPEN	ENSG00000065526
238.356	-1.82239	0.309343	5.84885e-10	2.0238e-09	MYLK	ENSG00000065534
1334.46	-0.536661	0.0730442	1.55716e-13	6.56998e-13	ZC3H15	ENSG00000065548
1069.5	-1.6372	0.0775831	1.91071e-99	6.3952e-98	PACC1	ENSG00000065600
957.877	-0.505627	0.0813554	3.99728e-10	1.39963e-09	SLK	ENSG00000065613
2455.51	1.8653	0.0689418	5.68921e-162	4.0279e-160	CYB5R4	ENSG00000065615
50.392	1.73521	0.274617	6.53579e-11	2.39452e-10	GSTO2	ENSG00000065621
278.423	0.595783	0.117221	2.88477e-07	8.22334e-07	SEC61A2	ENSG00000065665
99.6568	-0.700791	0.213389	0.000655095	0.00131188	PRKCQ	ENSG00000065675
619.142	-0.990335	0.0901184	2.04067e-28	1.54856e-27	ASB1	ENSG00000065802
2671.54	-1.56328	0.0779438	3.53444e-90	1.01675e-88	FAM107B	ENSG00000065809
3133.27	3.51662	0.0806748	0	7.92237e-305	ME1	ENSG00000065833
2693.7	-1.38952	0.0727668	6.94787e-82	1.7441e-80	TBC1D1	ENSG00000065882
2520.13	-0.412323	0.0763733	5.71202e-08	1.72353e-07	MTHFD2	ENSG00000065911
295.057	-0.304022	0.116877	0.00860664	0.0146644	SLC9A7	ENSG00000065923
425.523	-0.258594	0.118585	0.0275334	0.0428009	PDE4A	ENSG00000065989
1919.98	-0.318336	0.0676617	2.32008e-06	6.0982e-06	PPP2R5A	ENSG00000066027
9.3957	-4.07284	1.08625	3.80237e-05	8.86102e-05	CTNNA2	ENSG00000066032
3112.23	-0.794632	0.064681	6.08155e-35	5.56099e-34	ELAVL1	ENSG00000066044
48.1048	1.21989	0.269607	2.32408e-06	6.10811e-06	TIE1	ENSG00000066056
1256.43	0.424518	0.0705133	1.55038e-09	5.22359e-09	DIP2B	ENSG00000066084
657.074	-0.394462	0.0876917	5.9811e-06	1.51466e-05	SMARCD1	ENSG00000066117
6563.41	-0.301054	0.0518832	6.13779e-09	1.98538e-08	KDM4A	ENSG00000066135
24887.2	-0.222846	0.0507884	1.10262e-05	2.71344e-05	NFYC	ENSG00000066136
26.1131	-0.777619	0.361379	0.0189916	0.0304475	SLC9A3	ENSG00000066230
122.77	0.917648	0.177336	1.33948e-07	3.92553e-07	NGEF	ENSG00000066248
4554.59	-1.32289	0.077352	5.79021e-66	1.0922e-64	ASPM	ENSG00000066279
3210.42	0.413241	0.0588909	2.00027e-12	7.95649e-12	CD84	ENSG00000066294
3095.25	0.3293	0.061434	7.86639e-08	2.35341e-07	ELOVL1	ENSG00000066322
3744.92	-1.02936	0.0641667	3.26746e-58	5.17618e-57	SPI1	ENSG00000066336
50.6036	-0.927714	0.271953	0.000353535	0.000733571	POLR1H	ENSG00000066379
100.9	-1.64244	0.225106	1.04657e-13	4.4534e-13	CLDN18	ENSG00000066405
1496.18	-0.293303	0.0901387	0.00104636	0.00204729	ZBTB11	ENSG00000066422
1011.75	0.302145	0.0834276	0.000270701	0.000571117	ATXN3	ENSG00000066427
1136.66	0.347037	0.0732771	1.99283e-06	5.27269e-06	GOLGA5	ENSG00000066455
546.435	-0.461341	0.101935	4.88041e-06	1.24572e-05	LRRC40	ENSG00000066557
66.3285	-0.801114	0.23358	0.000367962	0.000761668	EML1	ENSG00000066629
288.317	0.254152	0.117512	0.0291431	0.0450723	MSANTD3	ENSG00000066697
1572.52	0.611879	0.0696727	1.20288e-18	6.4173e-18	ATG2B	ENSG00000066739
5396.24	0.14673	0.0591017	0.0129228	0.0213825	ARFGEF1	ENSG00000066777
928.533	0.333263	0.0792233	2.40443e-05	5.71935e-05	ZFAT	ENSG00000066827
900.964	-0.763907	0.0858797	3.73741e-19	2.03879e-18	MTFR1	ENSG00000066855
1738.06	-0.474516	0.0709362	1.84108e-11	6.95256e-11	MYO9A	ENSG00000066933
4994	0.954814	0.0611258	6.0921e-55	8.93779e-54	DDX3Y	ENSG00000067048
4823.79	1.60283	0.0576823	1.48937e-170	1.14004e-168	PFKP	ENSG00000067057
3475.25	1.58833	0.0620333	2.78185e-145	1.64347e-143	SP100	ENSG00000067066
2797.93	1.22226	0.072886	1.42865e-63	2.56478e-62	KLF6	ENSG00000067082
97.1611	0.805566	0.191522	1.67959e-05	4.0562e-05	PLPP1	ENSG00000067113
4543.1	0.769368	0.0804829	7.55418e-22	4.56919e-21	TRAM1	ENSG00000067167
216.969	-0.55271	0.141845	7.66021e-05	0.000172118	PHKA1	ENSG00000067177
2429.94	0.760303	0.0610724	9.68788e-36	9.04659e-35	TNFRSF1A	ENSG00000067182
186.258	-2.10804	0.164964	4.37628e-38	4.36438e-37	CACNB1	ENSG00000067191
1687.89	0.1762	0.0689041	0.0104473	0.0175727	EVI5	ENSG00000067208
84.4695	-1.266	0.219012	2.57826e-09	8.55684e-09	STOML1	ENSG00000067221
39946.7	1.48221	0.0544619	1.23168e-163	8.76715e-162	PKM	ENSG00000067225
4702.14	1.98746	0.0690456	5.96254e-183	5.12895e-181	DNTTIP2	ENSG00000067334
1122.14	0.793184	0.0812495	1.14643e-22	7.16908e-22	METTL22	ENSG00000067365
90.8783	-0.782187	0.202277	6.92662e-05	0.000156447	TRO	ENSG00000067445
658.452	-1.70716	0.10078	3.7587e-65	6.97049e-64	RRP15	ENSG00000067533
10781.6	-0.19763	0.0598879	0.000925869	0.00182153	RHOA	ENSG00000067560
2951.45	0.546444	0.0586157	9.11626e-21	5.29919e-20	DHX8	ENSG00000067596
164.77	-0.578427	0.157977	0.00020382	0.000436605	PRKCZ	ENSG00000067606
3713.62	-1.2392	0.0812863	4.71872e-53	6.69597e-52	IARS2	ENSG00000067704
1655.3	-4.4292	0.10511	0	7.92237e-305	NAV3	ENSG00000067798
1062.43	-0.692588	0.0815491	1.46997e-17	7.50852e-17	IDH3G	ENSG00000067829
410.061	-2.33315	0.12175	4.04863e-82	1.02019e-80	ROGDI	ENSG00000067836
85.1457	-2.61625	0.268379	1.69714e-23	1.09687e-22	ATP2B3	ENSG00000067842
3912.79	0.227362	0.0591947	0.000117592	0.00025904	ROCK1	ENSG00000067900
2341.86	-0.888026	0.0691505	4.70074e-38	4.68442e-37	CBFB	ENSG00000067955
1161.36	0.528584	0.073921	6.84929e-13	2.78485e-12	PDK3	ENSG00000067992
136.499	-1.20435	0.171026	7.44988e-13	3.02253e-12	HYAL2	ENSG00000068001
1034.33	-0.177397	0.0778827	0.0222939	0.0352833	RASSF1	ENSG00000068028
74.4171	0.594492	0.215495	0.00441727	0.00788718	FGFR3	ENSG00000068078
332.983	-0.486503	0.118606	3.48916e-05	8.15486e-05	IFI35	ENSG00000068079
629.067	-0.76322	0.106381	3.94278e-13	1.6241e-12	HEATR6	ENSG00000068097
1861.3	-0.216887	0.0669999	0.00116866	0.00227076	COASY	ENSG00000068120
310.962	0.84995	0.137026	3.63698e-10	1.27652e-09	PLEKHH3	ENSG00000068137
1303.09	0.51539	0.0733358	1.7312e-12	6.91222e-12	MEF2A	ENSG00000068305
1414.04	1.0905	0.0766807	3.55894e-46	4.34911e-45	OTUD5	ENSG00000068308
1999.83	1.88967	0.0657301	1.90964e-182	1.63203e-180	TFE3	ENSG00000068323
298.025	0.354009	0.116375	0.00214371	0.00399881	TBC1D25	ENSG00000068354
2476.05	-0.773764	0.0723159	5.69678e-27	4.13185e-26	ACSL4	ENSG00000068366
611.318	0.197173	0.0897637	0.0278186	0.0431985	INPP5A	ENSG00000068383
695.308	-0.669935	0.0964869	2.74011e-12	1.08244e-11	FTSJ1	ENSG00000068438
2341.1	-1.23244	0.0838479	1.08372e-49	1.43166e-48	PRR11	ENSG00000068489
41.4943	0.869024	0.312017	0.00301759	0.00551859	REEP1	ENSG00000068615
3988.43	-1.15945	0.0634458	5.60163e-75	1.24309e-73	POLR1A	ENSG00000068654
1319.85	1.46033	0.0758069	2.44242e-83	6.26209e-82	LAPTM4A	ENSG00000068697
7128.79	-1.74831	0.0636697	1.24305e-166	9.22092e-165	TTC7A	ENSG00000068724
1561.02	0.655425	0.0746652	1.34632e-18	7.16372e-18	IP6K2	ENSG00000068745
1785.12	-0.91988	0.0811972	4.31878e-30	3.44563e-29	KIF2A	ENSG00000068796
1709.92	-3.16799	0.0821667	0	7.92237e-305	RASGRP2	ENSG00000068831
5907.81	1.34639	0.063143	2.50285e-101	8.59498e-100	PSME4	ENSG00000068878
299.446	-0.472991	0.134779	0.000384048	0.000793082	IFT80	ENSG00000068885
1240.89	0.979179	0.0724952	7.48167e-42	8.17781e-41	SIRT2	ENSG00000068903
1185.55	0.76343	0.0875058	1.76207e-18	9.32709e-18	ERLEC1	ENSG00000068912
375.576	2.1372	0.113299	4.51774e-80	1.09655e-78	PPP2R5B	ENSG00000068971
116.76	1.79493	0.187248	2.22972e-22	1.3764e-21	PYGM	ENSG00000068976
109.087	-1.12285	0.19218	2.3169e-09	7.71169e-09	PITX1	ENSG00000069011
240.969	0.729496	0.129352	1.13366e-08	3.60563e-08	MAST4	ENSG00000069020
3135.41	-0.463956	0.0732299	1.93271e-10	6.90555e-10	NUP133	ENSG00000069248
17588.7	-1.67524	0.0623973	2.13898e-159	1.48258e-157	NUCKS1	ENSG00000069275
353.922	2.05882	0.136379	2.36379e-52	3.30806e-51	BCL3	ENSG00000069399
14342.6	0.143115	0.0604359	0.0167239	0.027103	KCNAB2	ENSG00000069424
252.437	-2.7793	0.162412	3.4167e-66	6.48191e-65	GAL	ENSG00000069482
223.445	-0.818568	0.134715	7.30295e-10	2.51213e-09	CLEC2D	ENSG00000069493
100.187	1.34217	0.215381	1.65453e-10	5.92848e-10	DRD4	ENSG00000069696
36.971	1.9523	0.338317	1.59664e-09	5.37055e-09	PLA2G10	ENSG00000069764
1491.47	-0.550254	0.0829175	2.36179e-11	8.86315e-11	ATP1B3	ENSG00000069849
548.444	-0.301404	0.0978592	0.00190448	0.00357885	NEDD4	ENSG00000069869
666.389	-0.590422	0.0882107	1.65989e-11	6.29081e-11	PIGB	ENSG00000069943
758.726	-0.653	0.0826763	2.02968e-15	9.4101e-15	GNB5	ENSG00000069966
2272.82	-1.20702	0.0646034	1.90756e-78	4.51793e-77	RAB27A	ENSG00000069974
915.518	-0.311874	0.0820351	0.000132753	0.000290957	HDHD5	ENSG00000069998
4844.71	2.85074	0.0617219	0	7.92237e-305	UFD1	ENSG00000070010
260.568	-0.751641	0.143758	1.09243e-07	3.22767e-07	LRP6	ENSG00000070018
28.2874	1.32379	0.361148	8.64276e-05	0.000193111	SCT	ENSG00000070031
4546.31	0.909101	0.0691148	1.02325e-39	1.06344e-38	PHRF1	ENSG00000070047
2071.4	0.217028	0.082913	0.0085264	0.0145409	ELP1	ENSG00000070061
3472.13	-1.27167	0.0723804	1.00704e-69	2.04568e-68	NUCB2	ENSG00000070081
141.352	1.91726	0.177983	1.44403e-27	1.06818e-26	PFN2	ENSG00000070087
258.296	-0.996904	0.128893	4.63017e-15	2.10925e-14	PTPN3	ENSG00000070159
107.172	0.517696	0.19347	0.00605643	0.0105793	SPTB	ENSG00000070182
6045.43	-1.72318	0.0591127	9.48508e-188	8.75812e-186	SLC44A1	ENSG00000070214
515.23	0.940889	0.09388	6.7901e-24	4.44835e-23	SMG6	ENSG00000070366
2385.26	0.523631	0.0714246	1.92629e-13	8.09122e-13	EXOC5	ENSG00000070367
2515.78	-3.1717	0.0729268	0	7.92237e-305	CLTCL1	ENSG00000070371
126.728	-1.49448	0.187518	6.64157e-16	3.14884e-15	FSTL3	ENSG00000070404
2362.65	0.181736	0.0693248	0.00858418	0.0146309	DGCR2	ENSG00000070413
1355.38	-0.289507	0.073509	7.65411e-05	0.000171996	RNF126	ENSG00000070423
2864.21	0.450597	0.0626023	5.32789e-13	2.18206e-12	ZXDC	ENSG00000070476
1359.27	1.67608	0.0838029	1.29033e-89	3.67981e-88	JMJD6	ENSG00000070495
288.019	0.537927	0.135454	5.40873e-05	0.000123848	POLB	ENSG00000070501
174.912	2.40038	0.165945	1.73159e-48	2.23608e-47	WIPI1	ENSG00000070540
1094.9	1.54645	0.0789959	5.01556e-86	1.34468e-84	NDST1	ENSG00000070614
59.0679	0.567856	0.255495	0.0200515	0.0320086	ASNS	ENSG00000070669
531.163	-0.516758	0.10057	2.29693e-07	6.59821e-07	AP3M2	ENSG00000070718
60574.8	-0.636027	0.0558112	3.18132e-30	2.55124e-29	PABPC1	ENSG00000070756
275.38	0.772226	0.123829	2.78305e-10	9.85185e-10	TESK2	ENSG00000070759
679.19	-0.362961	0.0846398	1.65011e-05	3.98866e-05	CFAP20	ENSG00000070761
1363.61	-0.382131	0.0690097	2.74883e-08	8.4882e-08	CSNK2A2	ENSG00000070770
620.468	-1.21727	0.0996151	6.34139e-35	5.79659e-34	EIF2B3	ENSG00000070785
15.7799	3.64573	0.669434	7.08299e-09	2.28357e-08	CAMK2A	ENSG00000070808
1913.05	-0.972926	0.0665725	1.02357e-48	1.32502e-47	TCOF1	ENSG00000070814
2234.49	0.679405	0.0662673	9.03904e-25	6.08316e-24	CDC42	ENSG00000070831
395.377	0.631824	0.102938	6.49212e-10	2.24051e-09	OSBPL3	ENSG00000070882
975.403	-0.279798	0.0774138	0.000281694	0.000592794	RAD18	ENSG00000070950
1332.1	0.505657	0.0719375	1.68596e-12	6.7367e-12	ATP2B1	ENSG00000070961
26.5801	1.04951	0.365389	0.00191297	0.00359353	TRPM5	ENSG00000070985
1328.32	-0.309223	0.0823877	0.000164287	0.000355818	NCK2	ENSG00000071051
2544.13	-0.500291	0.0628035	1.32049e-15	6.17631e-15	MAP4K4	ENSG00000071054
992.756	-0.639786	0.0915687	1.87376e-12	7.46902e-12	MGAT4A	ENSG00000071073
12561.7	0.150261	0.0630737	0.0155477	0.0253666	WDR1	ENSG00000071127
2742.27	1.02965	0.0716869	4.0787e-47	5.09268e-46	SNX13	ENSG00000071189
562.619	0.358758	0.0994518	0.000274552	0.000578826	ARHGAP10	ENSG00000071205
1092.61	1.05971	0.0811628	2.48824e-39	2.56778e-38	RPS6KA2	ENSG00000071242
384.502	-1.76316	0.127285	2.98717e-44	3.49359e-43	VASH1	ENSG00000071246
963.12	-0.202698	0.0827101	0.0137383	0.0226313	BUD23	ENSG00000071462
3175.95	0.497806	0.0668873	8.1673e-14	3.50304e-13	SEL1L	ENSG00000071537
567.371	-2.86127	0.115839	4.55637e-136	2.41132e-134	TRIP13	ENSG00000071539
3612.19	0.524934	0.0572323	3.7426e-20	2.12274e-19	ATP6AP1	ENSG00000071553
2582.63	-1.25713	0.0627748	1.21732e-89	3.47536e-88	TCF3	ENSG00000071564
230.855	1.5097	0.146108	9.94957e-26	6.90353e-25	TRIB2	ENSG00000071575
5470.65	-0.560365	0.0575356	1.67472e-22	1.03963e-21	DAZAP1	ENSG00000071626
1611.47	-0.617847	0.0725728	1.30878e-17	6.69551e-17	MBD3	ENSG00000071655
452.392	-1.15149	0.118595	8.50722e-23	5.34393e-22	HLTF	ENSG00000071794
433.638	-0.463255	0.115836	5.18921e-05	0.000119069	FAM3A	ENSG00000071889
4943.2	-0.526263	0.0608905	4.3811e-18	2.29101e-17	CPSF1	ENSG00000071894
1502.28	-0.86245	0.0726094	8.19874e-33	7.06402e-32	PDCD2	ENSG00000071994
802.649	0.703191	0.0848116	7.35235e-17	3.64758e-16	RDH11	ENSG00000072042
974.803	0.600208	0.0837797	5.87949e-13	2.40089e-12	PRKACA	ENSG00000072062
2070	-0.388543	0.0711213	4.25821e-08	1.29626e-07	ADGRL1	ENSG00000072071
12710.6	-0.637855	0.0633113	5.2281e-24	3.4387e-23	ACTN1	ENSG00000072110
2284.51	0.816294	0.0657524	1.32642e-35	1.23252e-34	ZFYVE26	ENSG00000072121
221.964	-0.48451	0.143448	0.000601433	0.0012102	EPN2	ENSG00000072134
1178.27	-2.144	0.0872923	1.27356e-134	6.62052e-133	PTPN18	ENSG00000072135
38.2819	1.17563	0.311276	5.78805e-05	0.00013211	LIMS2	ENSG00000072163
23.5862	1.49083	0.396461	4.95955e-05	0.000114067	ASIC4	ENSG00000072182
528.644	0.294867	0.101836	0.00355775	0.00643558	ALDH3A2	ENSG00000072210
4849.68	-0.425835	0.0718961	2.70766e-09	8.97727e-09	TFRC	ENSG00000072274
4687.07	1.22971	0.0577107	3.41038e-101	1.16358e-99	AFF4	ENSG00000072364
916.157	0.996384	0.0881568	5.23648e-30	4.16521e-29	PALS1	ENSG00000072415
96.3562	-1.60447	0.211192	7.7162e-15	3.48622e-14	RHOBTB1	ENSG00000072422
4952.89	-0.515202	0.0572775	1.89884e-19	1.04861e-18	SMC1A	ENSG00000072501
715.994	-1.32978	0.0909041	5.55069e-49	7.23865e-48	HSD17B10	ENSG00000072506
1225.76	-1.14801	0.0830516	5.68595e-44	6.60601e-43	HMMR	ENSG00000072571
2678.79	0.460848	0.0643644	7.19001e-13	2.91934e-12	CHFR	ENSG00000072609
1015.13	-1.33487	0.0938032	1.22576e-46	1.51474e-45	TRHDE	ENSG00000072657
617.956	2.62512	0.0983337	9.04747e-158	6.14205e-156	P4HA2	ENSG00000072682
183.063	3.4334	0.199827	1.35299e-67	2.62141e-66	FCGR2B	ENSG00000072694
1733.5	-0.410032	0.0690615	2.48421e-09	8.25401e-09	NFATC3	ENSG00000072736
952.238	-0.311037	0.0883357	0.000393909	0.000812621	TRNT1	ENSG00000072756
4443.26	0.909377	0.0675973	1.86389e-41	2.02142e-40	ACADVL	ENSG00000072778
5692.19	0.47451	0.0574487	1.22554e-16	6.02236e-16	STK10	ENSG00000072786
1899.25	0.260818	0.0656184	6.78999e-05	0.000153611	FBXW11	ENSG00000072803
117.967	-0.516716	0.1864	0.00454771	0.008102	ACAP1	ENSG00000072818
33.1918	-1.17888	0.361596	0.000436419	0.000895769	CRMP1	ENSG00000072832
167.292	-0.880476	0.159001	1.68432e-08	5.28197e-08	EVC	ENSG00000072840
33.5793	1.13153	0.321629	0.000169414	0.000366322	SIDT1	ENSG00000072858
997.434	-0.797424	0.0774603	4.69118e-25	3.19208e-24	NDE1	ENSG00000072864
30.9879	-1.51685	0.380622	1.73551e-05	4.18512e-05	IRAG1	ENSG00000072952
52.413	-0.62421	0.255811	0.0105825	0.017781	TMEM38A	ENSG00000072954
2179.87	-0.286095	0.0685162	2.78183e-05	6.57089e-05	AP1M1	ENSG00000072958
1264.66	-0.287454	0.0724893	6.91301e-05	0.00015618	PVR	ENSG00000073008
635.36	-0.468473	0.0899747	1.63264e-07	4.75303e-07	XRCC1	ENSG00000073050
3208.01	-0.742569	0.0645522	8.905e-31	7.26485e-30	SCARB1	ENSG00000073060
13.1662	0.931367	0.491849	0.0279108	0.0433188	CYP2W1	ENSG00000073067
2967.95	-0.807239	0.0624684	2.22845e-38	2.23931e-37	MCM2	ENSG00000073111
771.956	3.82943	0.113211	8.62698e-252	1.37242e-249	PANX2	ENSG00000073150
1045.75	1.35639	0.0851734	1.62425e-57	2.53957e-56	SELENOO	ENSG00000073169
64.0576	-3.26235	0.705518	2.14809e-07	6.18478e-07	TP63	ENSG00000073282
1234.71	0.205421	0.0730788	0.00476814	0.00846899	ALPK1	ENSG00000073331
729.326	0.693347	0.0881243	2.49456e-15	1.15128e-14	LLGL2	ENSG00000073350
695.329	0.47975	0.0852479	1.46965e-08	4.63022e-08	PDE8A	ENSG00000073417
411.753	-2.87462	0.132346	2.13466e-105	7.78618e-104	NLE1	ENSG00000073536
577.003	0.792585	0.0939117	1.91157e-17	9.70785e-17	SDHA	ENSG00000073578
5.99683	-2.29539	0.969036	0.00302037	0.0055233	FNDC8	ENSG00000073598
257.685	1.214	0.132094	1.74665e-20	1.00338e-19	GSDMB	ENSG00000073605
2789.12	0.954789	0.0590622	4.9705e-59	8.05282e-58	KDM5A	ENSG00000073614
443.472	0.253068	0.10453	0.0146614	0.0240274	PPP2R3A	ENSG00000073711
66.4995	1.88038	0.242906	2.27296e-15	1.05177e-14	FERMT2	ENSG00000073712
2502.11	-2.8658	0.166904	2.52672e-67	4.88475e-66	DHRS9	ENSG00000073737
4642.8	-0.564393	0.0581371	2.24709e-22	1.3868e-21	IGF2BP2	ENSG00000073792
637.6	0.393599	0.0865349	4.81678e-06	1.22971e-05	MAP3K13	ENSG00000073803
916.448	-1.49208	0.0822227	4.40265e-74	9.6807e-73	ST6GAL1	ENSG00000073849
11370.8	-2.19305	0.0618435	5.94736e-277	1.17207e-274	FRY	ENSG00000073910
3498.43	0.639082	0.0579262	1.90991e-28	1.45017e-27	PICALM	ENSG00000073921
1776.91	-0.610415	0.0656837	1.09382e-20	6.33594e-20	NSF	ENSG00000073969
3981.29	0.48225	0.0548754	1.2865e-18	6.85094e-18	CLASP1	ENSG00000074054
654.828	-1.10131	0.0933648	2.18678e-32	1.86285e-31	MRPS34	ENSG00000074071
40.7089	3.23546	0.381869	3.41577e-18	1.79331e-17	NOTCH3	ENSG00000074181
1656.11	-0.490305	0.0653384	5.21322e-14	2.25727e-13	CLNS1A	ENSG00000074201
29.6618	5.36553	0.692241	5.61442e-15	2.55059e-14	PPP2R2C	ENSG00000074211
44.2488	-1.46563	0.313107	6.82065e-07	1.87918e-06	TEAD2	ENSG00000074219
542.049	0.537603	0.0971645	2.56886e-08	7.94828e-08	EED	ENSG00000074266
847.095	0.30964	0.0813558	0.000130261	0.000285732	TSG101	ENSG00000074319
975.225	-0.268924	0.0764451	0.000411514	0.000846822	ATP2A3	ENSG00000074370
22.3728	2.8126	0.491723	1.72068e-09	5.77601e-09	CA12	ENSG00000074410
497.479	-1.5041	0.108792	3.68304e-44	4.29601e-43	BCS1L	ENSG00000074582
21.6582	-1.73845	0.452409	2.98832e-05	7.03976e-05	NUAK1	ENSG00000074590
1798.19	-0.356532	0.0712222	4.95566e-07	1.38354e-06	ZNF532	ENSG00000074657
2713.73	-0.441561	0.0724048	8.88723e-10	3.04165e-09	LMAN1	ENSG00000074695
677.967	-0.982201	0.0874148	1.2177e-29	9.59053e-29	HACD3	ENSG00000074696
3128.25	1.05503	0.0690848	4.87122e-53	6.90865e-52	IPCEF1	ENSG00000074706
3676.14	0.948909	0.0574525	1.42086e-61	2.44284e-60	ZZEF1	ENSG00000074755
43692.9	0.917376	0.054869	5.58082e-63	9.89781e-62	ENO1	ENSG00000074800
47.6749	-1.52355	0.292895	5.47738e-08	1.65462e-07	SLC12A1	ENSG00000074803
359.836	1.3019	0.114861	4.2904e-30	3.42402e-29	ANO8	ENSG00000074855
398.807	-0.574109	0.108514	9.40168e-08	2.79185e-07	TUBE1	ENSG00000074935
1631.01	0.349551	0.0678773	2.42697e-07	6.95738e-07	ARHGEF10L	ENSG00000074964
352.373	2.50114	0.125939	1.83581e-88	5.14106e-87	TXK	ENSG00000074966
296.039	0.493079	0.119921	3.22015e-05	7.55488e-05	ACTR6	ENSG00000075089
254.166	-1.71547	0.154155	1.14359e-29	9.01763e-29	TIPIN	ENSG00000075131
471.825	-1.67925	0.119591	1.30671e-45	1.57641e-44	SRI	ENSG00000075142
5682.33	-0.892316	0.0610112	9.67624e-49	1.25444e-47	EIF4G3	ENSG00000075151
466.758	-1.46782	0.105299	9.89985e-45	1.17078e-43	NUP37	ENSG00000075188
53.7085	-2.71374	0.323225	8.65304e-18	4.46569e-17	SEMA3A	ENSG00000075213
1142.45	-1.6094	0.0778355	1.90554e-95	6.05554e-94	GTSE1	ENSG00000075218
422.287	-1.26375	0.11077	1.65874e-30	1.34162e-29	TTC38	ENSG00000075234
793.098	-0.886304	0.0827032	4.46452e-27	3.2497e-26	ACAT1	ENSG00000075239
2099.38	-2.14189	0.0691264	1.8368e-211	2.06409e-209	GRAMD4	ENSG00000075240
1133.11	-2.19871	0.0859276	1.02072e-144	5.99002e-143	CELSR1	ENSG00000075275
28.8001	1.19757	0.351578	0.000239845	0.000509478	WNT8B	ENSG00000075290
6052.46	0.373973	0.0591071	2.27034e-10	8.07693e-10	ZNF638	ENSG00000075292
841.75	-0.554954	0.0990022	1.55059e-08	4.87709e-08	SLC25A40	ENSG00000075303
2065.75	-0.796291	0.0677317	3.92046e-32	3.31513e-31	ADD2	ENSG00000075340
4452.52	-1.02997	0.0600482	2.51432e-66	4.78372e-65	RASAL2	ENSG00000075391
991.489	-1.13543	0.0810749	6.0562e-45	7.18797e-44	ZNF37A	ENSG00000075407
4819.88	0.777452	0.0581862	7.0271e-41	7.48272e-40	MARK3	ENSG00000075413
7660.95	-0.476108	0.0601779	2.09481e-15	9.71031e-15	SLC25A3	ENSG00000075415
5105.27	-0.496124	0.0581789	1.22074e-17	6.25847e-17	FNDC3B	ENSG00000075420
5909.75	-0.541221	0.0561152	4.18403e-22	2.55709e-21	FOSL2	ENSG00000075426
16.2052	-2.93726	0.633916	7.83331e-07	2.14699e-06	CACNG5	ENSG00000075429
6062.47	0.672891	0.0605819	8.15295e-29	6.24791e-28	FRYL	ENSG00000075539
2872.14	0.654946	0.064561	2.46173e-24	1.63628e-23	TMEM131	ENSG00000075568
7192.24	-0.255158	0.0613596	2.66171e-05	6.30464e-05	FSCN1	ENSG00000075618
205418	-1.50871	0.0596256	9.8261e-142	5.55648e-140	ACTB	ENSG00000075624
69.9575	-1.65837	0.252385	1.49339e-11	5.67445e-11	MOCOS	ENSG00000075643
640.47	-0.76798	0.106109	2.47282e-13	1.03179e-12	PLD1	ENSG00000075651
1775.19	0.265242	0.0724795	0.000232561	0.000494682	WDR62	ENSG00000075702
2343.32	-0.331445	0.0652918	3.48538e-07	9.85566e-07	DLG1	ENSG00000075711
5249.82	0.531466	0.0730914	2.94543e-13	1.22435e-12	RAB7A	ENSG00000075785
73.2597	-0.776203	0.226689	0.000406597	0.000837356	BCAP29	ENSG00000075790
273.793	-0.57025	0.131781	1.28064e-05	3.13082e-05	SEC31B	ENSG00000075826
2263.15	0.80529	0.0659698	1.68219e-34	1.51771e-33	SART3	ENSG00000075856
1617.87	-1.01987	0.0814883	2.09824e-36	1.99389e-35	ARHGAP15	ENSG00000075884
445.667	-0.846437	0.103739	1.9598e-16	9.53122e-16	EXOSC7	ENSG00000075914
937.404	0.886221	0.0784559	7.92786e-30	6.28706e-29	MKRN2	ENSG00000075975
3240.82	-0.879181	0.0774684	3.63993e-30	2.91195e-29	MCM6	ENSG00000076003
347.135	1.33413	0.124246	2.49123e-27	1.82695e-26	REXO2	ENSG00000076043
392.729	0.788061	0.128053	4.45166e-10	1.55235e-09	RBM7	ENSG00000076053
8674.58	1.23169	0.0548289	3.77204e-112	1.50699e-110	BAZ2A	ENSG00000076108
2613.25	0.976139	0.068891	8.10145e-46	9.83194e-45	PTPN23	ENSG00000076201
802.733	-1.67484	0.0937476	3.51056e-72	7.46433e-71	UNG	ENSG00000076248
1246.23	0.279969	0.0767075	0.000245244	0.000520151	KLHL20	ENSG00000076321
12.2297	1.13183	0.540795	0.0135537	0.0223606	RGS11	ENSG00000076344
102.084	-1.95711	0.214423	2.02825e-20	1.1601e-19	SLC46A1	ENSG00000076351
16.355	2.94113	0.62389	2.9757e-07	8.47158e-07	PLXNA2	ENSG00000076356
2747.43	0.566176	0.072085	3.29672e-15	1.51303e-14	SPAG5	ENSG00000076382
380.214	-1.00743	0.128221	1.49133e-15	6.95813e-15	TPD52	ENSG00000076554
1231.59	-0.669639	0.0743211	1.57211e-19	8.71277e-19	ACACB	ENSG00000076555
2652.61	0.452364	0.0790298	9.07787e-09	2.9058e-08	PAG1	ENSG00000076641
600.709	0.565171	0.0918507	5.50642e-10	1.90806e-09	GPATCH1	ENSG00000076650
1165.58	0.528856	0.0761383	3.18493e-12	1.25309e-11	NT5C2	ENSG00000076685
91.4647	0.614971	0.205794	0.00210979	0.00393804	MCAM	ENSG00000076706
1093.13	-1.57962	0.0873121	4.56803e-74	1.0036e-72	MBNL3	ENSG00000076770
1823.81	0.530272	0.0723964	1.98617e-13	8.33477e-13	XAB2	ENSG00000076924
615.334	0.556246	0.104075	7.89848e-08	2.36141e-07	STXBP2	ENSG00000076944
1574.09	0.741549	0.0709635	1.02871e-25	7.1321e-25	MAP2K7	ENSG00000076984
3365.43	0.21517	0.0579878	0.000201097	0.000430983	DGKD	ENSG00000077044
5944.72	-0.801383	0.0652996	7.30971e-35	6.67018e-34	TOP2B	ENSG00000077097
2530.98	0.400289	0.0742342	6.12244e-08	1.84442e-07	TM9SF3	ENSG00000077147
893.324	1.44575	0.0891254	1.17183e-59	1.93169e-58	NFKB2	ENSG00000077150
501.073	-1.09033	0.118039	1.22203e-20	7.06463e-20	UBE2T	ENSG00000077152
3437.62	1.09823	0.0558058	1.44718e-86	3.91168e-85	PPP1R12B	ENSG00000077157
1473.03	-0.733392	0.0852746	4.7215e-18	2.46462e-17	DNAJC10	ENSG00000077232
2231.45	0.40117	0.07214	2.38743e-08	7.41035e-08	USP33	ENSG00000077254
1274.2	-1.25748	0.0795165	9.69496e-57	1.48506e-55	SNRPA	ENSG00000077312
70.5064	-0.857508	0.22945	0.000112919	0.00024914	SPAG6	ENSG00000077327
376.882	-1.75859	0.121528	6.66947e-48	8.46359e-47	EXOSC5	ENSG00000077348
770.598	-1.30713	0.0887789	1.12375e-49	1.48379e-48	APBB1IP	ENSG00000077420
1045.19	0.279862	0.0813347	0.000560496	0.00113249	LRCH4	ENSG00000077454
747.96	0.480401	0.0838609	8.88793e-09	2.84672e-08	SIRT6	ENSG00000077463
1814.59	-0.274029	0.0690961	6.85313e-05	0.000154933	POLD3	ENSG00000077514
8003.91	0.197542	0.0540873	0.000253381	0.000536203	CAPZB	ENSG00000077549
432.553	0.470213	0.10494	6.23494e-06	1.57562e-05	GPR137B	ENSG00000077585
220.312	2.25767	0.172079	9.36439e-40	9.74369e-39	NAALAD2	ENSG00000077616
1210.33	-0.698584	0.0753374	1.15697e-20	6.69442e-20	JADE1	ENSG00000077684
416.262	-1.40626	0.111539	6.25142e-37	6.04273e-36	SLC25A43	ENSG00000077713
1432.41	0.167814	0.0723337	0.0198432	0.0316939	UBE2A	ENSG00000077721
1415.83	-0.478044	0.0722156	2.91234e-11	1.08628e-10	FGFR1	ENSG00000077782
225.109	-0.89233	0.138218	6.33637e-11	2.32372e-10	SMC1B	ENSG00000077935
46.2621	-0.809448	0.284302	0.00278178	0.00510928	FBLN1	ENSG00000077942
90.8789	3.40685	0.256061	4.02565e-41	4.31801e-40	MAP2	ENSG00000078018
106.692	1.91533	0.206235	4.46927e-21	2.62568e-20	AMPH	ENSG00000078053
1456.3	-0.451118	0.0711331	1.94718e-10	6.95445e-10	ARAF	ENSG00000078061
903.917	-0.504057	0.083719	1.39974e-09	4.73536e-09	MCCC1	ENSG00000078070
14.2731	2.12207	0.544336	1.52782e-05	3.70186e-05	FAP	ENSG00000078098
53.4139	1.4447	0.266041	1.60816e-08	5.05095e-08	NEBL	ENSG00000078114
1180.55	0.582279	0.0731078	1.27686e-15	5.97753e-15	ACER3	ENSG00000078124
2331.81	0.32587	0.0617327	1.23017e-07	3.61803e-07	UBE2K	ENSG00000078140
2258.63	1.6134	0.0639401	4.17988e-141	2.31896e-139	PIK3C3	ENSG00000078142
82.6498	1.33813	0.220633	4.13062e-10	1.44421e-09	TIGAR	ENSG00000078237
196.486	0.593855	0.142673	2.40907e-05	5.72988e-05	TULP3	ENSG00000078246
2028.68	-0.216563	0.0627168	0.000530572	0.00107498	SYNJ2	ENSG00000078269
3307.17	0.27881	0.0598718	3.00021e-06	7.81048e-06	PPP2R5C	ENSG00000078304
10069.2	-0.210806	0.0552934	0.000127656	0.000280413	GNB1	ENSG00000078369
850.112	-0.553695	0.0798483	3.23254e-12	1.27126e-11	HOXA9	ENSG00000078399
1879.53	-0.474692	0.062914	3.84916e-14	1.67571e-13	MLLT10	ENSG00000078403
97.1454	-0.625502	0.194526	0.000999297	0.00196058	ZCWPW1	ENSG00000078487
10277.3	0.777579	0.0564372	2.26468e-43	2.59461e-42	NRDC	ENSG00000078618
3923.78	-0.214049	0.0609078	0.000425679	0.000874675	VDAC3	ENSG00000078668
10655.8	-0.718668	0.0626043	1.08341e-30	8.82501e-30	PCM1	ENSG00000078674
1414.61	0.59879	0.0752719	1.42804e-15	6.66875e-15	CBFA2T2	ENSG00000078699
863.603	0.19823	0.0900806	0.0270109	0.0420629	ITCH	ENSG00000078747
331.12	0.437225	0.112483	9.07814e-05	0.00020236	TP53INP2	ENSG00000078804
3810.94	0.384208	0.0611345	3.05209e-10	1.0771e-09	SDF4	ENSG00000078808
721.792	0.892094	0.105317	1.56328e-17	7.97433e-17	MYH7B	ENSG00000078814
2069.46	1.11046	0.0614628	2.52692e-73	5.49225e-72	TOLLIP	ENSG00000078902
1232.02	0.24552	0.0750427	0.00102563	0.00200956	THOC1	ENSG00000079134
68.02	-2.09493	0.260469	1.80342e-16	8.78684e-16	FKBP7	ENSG00000079150
757.097	-2.9655	0.116713	1.16982e-144	6.84982e-143	SLC1A3	ENSG00000079215
7515.48	-0.941407	0.0610238	5.11175e-54	7.36449e-53	XRCC5	ENSG00000079246
66.1315	0.669312	0.227893	0.0023556	0.0043709	LXN	ENSG00000079257
54.2353	1.18107	0.268092	4.17427e-06	1.07221e-05	SP140	ENSG00000079263
2752.18	0.892232	0.0598529	1.60507e-50	2.15489e-49	MKNK1	ENSG00000079277
1776.14	0.696288	0.0853136	2.54379e-16	1.23034e-15	REXO1	ENSG00000079313
1489.04	0.555928	0.0699056	1.43684e-15	6.70866e-15	SAR1A	ENSG00000079332
718.59	-0.555197	0.0863059	9.84389e-11	3.57035e-10	CDC14A	ENSG00000079335
268.637	2.10379	0.145632	3.92974e-48	5.02835e-47	RAPGEF3	ENSG00000079337
52.6687	6.28227	0.672548	1.78119e-20	1.02256e-19	DUSP13	ENSG00000079393
5666.11	1.24339	0.0717455	1.16647e-67	2.26335e-66	CIC	ENSG00000079432
282.702	-0.448444	0.119054	0.000146097	0.000318406	LIPE	ENSG00000079435
5691.7	-0.803809	0.0563962	2.96837e-46	3.63584e-45	FDFT1	ENSG00000079459
207.087	-1.45557	0.147999	2.54891e-23	1.63775e-22	PAFAH1B3	ENSG00000079462
688.761	0.215642	0.08721	0.0129334	0.0213988	OPHN1	ENSG00000079482
2476.19	-0.651582	0.0669112	1.62827e-22	1.01199e-21	KIF22	ENSG00000079616
92.4486	-2.08799	0.23021	3.04951e-20	1.73485e-19	CARMIL1	ENSG00000079691
418.453	1.21123	0.107349	4.81538e-30	3.83719e-29	PGM1	ENSG00000079739
1658.49	-0.48643	0.0759585	1.18726e-10	4.28967e-10	DDX1	ENSG00000079785
7250.13	0.804517	0.0600461	4.17986e-41	4.47978e-40	DNM2	ENSG00000079805
3374.63	-0.542129	0.0655542	1.0677e-16	5.25944e-16	EPB41L2	ENSG00000079819
117.918	-2.08165	0.206626	1.396e-24	9.34486e-24	MOXD1	ENSG00000079931
1649.03	0.649385	0.079493	2.14208e-16	1.03928e-15	STX7	ENSG00000079950
302.291	-1.06633	0.121868	9.60957e-19	5.1485e-18	RABL2B	ENSG00000079974
3308.24	1.22804	0.0601798	6.83399e-93	2.04385e-91	KEAP1	ENSG00000079999
145.209	0.905666	0.162793	1.50244e-08	4.73071e-08	DDX43	ENSG00000080007
99.6704	0.569329	0.195315	0.00274034	0.00503702	PTPRH	ENSG00000080031
691.057	0.358553	0.0983377	0.000237852	0.000505407	RFX3	ENSG00000080298
2538.34	0.469666	0.0798272	3.41584e-09	1.1242e-08	RAB21	ENSG00000080371
68.9944	-0.682151	0.227666	0.00184575	0.00347589	SLC4A4	ENSG00000080493
12058.2	0.174946	0.0555435	0.00160047	0.00304614	SMARCA2	ENSG00000080503
776.328	0.241128	0.102776	0.0179804	0.0289511	SESN1	ENSG00000080546
766.893	0.197835	0.0854319	0.0200809	0.0320498	SRCAP	ENSG00000080603
1648.09	-1.64538	0.0774653	7.80194e-101	2.64825e-99	PUM3	ENSG00000080608
1573.17	-1.21971	0.0706361	3.52666e-67	6.80292e-66	KCNN2	ENSG00000080709
1852.33	0.730124	0.0735461	2.11178e-23	1.36053e-22	CNOT4	ENSG00000080802
4802.49	0.434109	0.0554398	4.24904e-15	1.93898e-14	PSEN1	ENSG00000080815
1012.49	1.26789	0.0866921	6.13689e-49	7.9834e-48	CLDND1	ENSG00000080822
109.945	1.41545	0.186099	8.80538e-15	3.9661e-14	MOK	ENSG00000080823
30501.6	0.664951	0.058097	1.88349e-30	1.52201e-29	HSP90AA1	ENSG00000080824
1793.18	-0.880974	0.0782743	1.11658e-29	8.81253e-29	RBL1	ENSG00000080839
722.091	0.293947	0.089232	0.000934125	0.00183695	DLGAP4	ENSG00000080845
946.187	-0.883834	0.0836817	2.11327e-26	1.50302e-25	NDC80	ENSG00000080986
944.376	0.273933	0.0808266	0.000658115	0.00131743	MAGI3	ENSG00000081026
82.8236	2.86278	0.254103	1.35934e-30	1.10284e-29	CXCL2	ENSG00000081041
158.987	0.740305	0.158591	2.07011e-06	5.46783e-06	COL4A4	ENSG00000081052
1717.85	2.15403	0.0912438	7.25836e-124	3.33935e-122	TCF7	ENSG00000081059
85.7383	1.02993	0.215003	8.66116e-07	2.3675e-06	IMPG2	ENSG00000081148
124.147	1.09423	0.172639	1.02596e-10	3.71704e-10	ARG2	ENSG00000081181
2635.64	-1.08512	0.0751124	2.37645e-48	3.05834e-47	MEF2C	ENSG00000081189
6798.73	0.178962	0.0747806	0.0163052	0.0264798	PTPRC	ENSG00000081237
305.632	-1.1486	0.128261	1.51373e-19	8.39448e-19	CDC14B	ENSG00000081377
670.116	-0.329191	0.095961	0.000541186	0.00109531	ZNF510	ENSG00000081386
767.218	-1.2772	0.091365	5.39277e-45	6.4092e-44	ZNF506	ENSG00000081665
359.988	-1.54683	0.115686	2.2978e-41	2.48283e-40	JMJD4	ENSG00000081692
1309.86	-0.439522	0.075447	4.80767e-09	1.56757e-08	DELE1	ENSG00000081791
69.4828	1.67337	0.241045	8.67911e-13	3.50992e-12	PCDHB4	ENSG00000081818
1023.75	-0.169201	0.0788803	0.0310193	0.0476725	IFT25	ENSG00000081870
4734.99	-0.466431	0.0588549	1.93874e-15	8.99793e-15	PHLPP1	ENSG00000081913
433.764	-1.71923	0.110674	3.39677e-55	5.01127e-54	ATP8B1	ENSG00000081923
2430.14	-0.369178	0.0617182	1.97481e-09	6.60134e-09	IL12RB2	ENSG00000081985
90.8403	5.10631	0.368042	7.23637e-44	8.38149e-43	MPP4	ENSG00000082126
303.762	-1.25129	0.123111	8.73246e-25	5.87983e-24	STRADB	ENSG00000082146
4687.03	0.437689	0.0603356	3.50779e-13	1.4508e-12	BZW1	ENSG00000082153
201.994	-0.445815	0.155901	0.00357799	0.00646953	PGR	ENSG00000082175
60.2301	-1.12753	0.251938	3.40392e-06	8.81022e-06	C1QTNF3	ENSG00000082196
2491.31	-1.24754	0.0639358	2.49211e-85	6.59436e-84	ME2	ENSG00000082212
2469.11	0.648196	0.0775147	4.34613e-17	2.1762e-16	CCNT2	ENSG00000082258
768.582	-0.775063	0.0850715	5.32007e-20	3.0039e-19	FAM135A	ENSG00000082269
29.9964	-2.26307	0.411965	9.79341e-09	3.12839e-08	COL19A1	ENSG00000082293
240.089	-0.319739	0.134189	0.0155313	0.0253429	EPB41L3	ENSG00000082397
27.8934	1.55404	0.369067	6.50978e-06	1.64162e-05	KCNK2	ENSG00000082482
936.691	-1.57937	0.0952791	1.15436e-62	2.03229e-61	GEMIN5	ENSG00000082516
4256.01	1.00801	0.0613821	6.80763e-61	1.15389e-59	NFE2L1	ENSG00000082641
240.132	0.616499	0.134544	3.47104e-06	8.97339e-06	ITGB5	ENSG00000082781
1032.61	0.874987	0.0819401	7.23732e-27	5.23338e-26	ERC1	ENSG00000082805
11017.4	-0.277195	0.0608573	4.94928e-06	1.26244e-05	XPO1	ENSG00000082898
1313.75	0.975479	0.0763682	1.06025e-37	1.04669e-36	RNF13	ENSG00000082996
610.591	-0.960888	0.0916287	4.53736e-26	3.18762e-25	PALB2	ENSG00000083093
1099.82	-0.793576	0.0776886	9.95814e-25	6.69487e-24	LYRM2	ENSG00000083099
587.455	-1.39374	0.093232	4.99638e-51	6.78726e-50	BCKDHB	ENSG00000083123
7042.78	0.425806	0.0568413	7.13435e-14	3.06547e-13	KAT6A	ENSG00000083168
3767.69	2.06086	0.063185	5.59342e-234	7.61397e-232	TUT7	ENSG00000083223
112.01	-1.00985	0.192507	6.82062e-08	2.04774e-07	ULK2	ENSG00000083290
9943.98	0.444364	0.0665387	2.11681e-11	7.96759e-11	TNPO1	ENSG00000083312
2978.44	1.37492	0.063146	1.41072e-105	5.15275e-104	PLOD1	ENSG00000083444
152.589	0.658547	0.158735	2.41401e-05	5.74058e-05	ITGAE	ENSG00000083457
2019.71	-0.208725	0.0710934	0.00318211	0.00579579	DIS3	ENSG00000083520
514.385	-0.639421	0.0957413	1.73615e-11	6.5685e-11	TDRD3	ENSG00000083544
227.607	-1.98847	0.148214	1.16339e-41	1.26692e-40	NUFIP1	ENSG00000083635
402.848	-1.55512	0.112942	1.1574e-43	1.33528e-42	OXCT1	ENSG00000083720
321.786	0.294549	0.110209	0.00708036	0.0122416	RRAGB	ENSG00000083750
1169.34	0.354156	0.082426	1.55516e-05	3.76501e-05	CYLD	ENSG00000083799
104.43	-0.831812	0.187182	5.34336e-06	1.35772e-05	SLC27A5	ENSG00000083807
320.864	-1.11618	0.116892	5.58055e-22	3.39408e-21	ZNF671	ENSG00000083814
145.858	-1.20947	0.171672	6.29962e-13	2.56848e-12	ZNF416	ENSG00000083817
878.962	-0.422495	0.0808321	1.5045e-07	4.38918e-07	ZNF586	ENSG00000083828
136.939	-0.704572	0.165973	1.52172e-05	3.68911e-05	ZNF446	ENSG00000083838
1784.35	-0.281628	0.0786017	0.000314161	0.000656721	ZNF264	ENSG00000083844
9654.19	-0.195747	0.0643858	0.00238282	0.00441924	RPS5	ENSG00000083845
6356.79	-1.68103	0.0674709	6.4545e-138	3.47858e-136	FAT1	ENSG00000083857
2807.86	0.714319	0.0665895	4.97885e-27	3.61909e-26	YTHDC1	ENSG00000083896
610.445	1.48826	0.0962007	1.60844e-54	2.33897e-53	CHMP2B	ENSG00000083937
4904.51	-0.30189	0.0579627	1.74598e-07	5.06845e-07	PPIE	ENSG00000084072
14419	-0.577364	0.0595123	2.40657e-22	1.48418e-21	ZMPSTE24	ENSG00000084073
3908.79	-0.374757	0.0679033	3.06237e-08	9.42443e-08	STARD7	ENSG00000084090
672.586	-0.459793	0.0915718	4.31402e-07	1.21068e-06	NOA1	ENSG00000084092
2370.09	-0.422189	0.0671888	2.83428e-10	1.00278e-09	REST	ENSG00000084093
709.05	-3.25808	0.119313	2.69045e-166	1.98462e-164	HAL	ENSG00000084110
3655.1	2.3021	0.0582955	0	7.92237e-305	SSH1	ENSG00000084112
5178.21	0.471649	0.0677704	2.97541e-12	1.17258e-11	GSTP1	ENSG00000084207
2613.19	-0.356207	0.0670709	9.97684e-08	2.95833e-07	EIF3I	ENSG00000084623
1189.36	0.498222	0.0726707	5.82227e-12	2.25711e-11	NCOA1	ENSG00000084676
559.55	-0.260663	0.0950255	0.00568959	0.00998477	AGBL5	ENSG00000084693
316.654	-0.308081	0.113284	0.00601635	0.0105149	KIF3C	ENSG00000084731
3460.77	-0.201055	0.0611139	0.000966064	0.00189764	RAB10	ENSG00000084733
6337.21	-0.472655	0.0622743	5.81887e-14	2.51456e-13	HADHA	ENSG00000084754
373.297	3.36827	0.138409	1.9163e-131	9.63916e-130	MAPRE3	ENSG00000084764
3112.38	-3.07119	0.0791134	0	7.92237e-305	CAD	ENSG00000084774
112.698	1.08232	0.184453	2.00087e-09	6.68341e-09	CD59	ENSG00000085063
885.402	0.824295	0.0797388	2.96869e-25	2.0347e-24	CD82	ENSG00000085117
517.053	-0.471475	0.101731	3.12165e-06	8.11143e-06	BCORL1	ENSG00000085185
3764.66	0.305807	0.0683613	7.2057e-06	1.80814e-05	ATRX	ENSG00000085224
215.282	-0.628379	0.146852	1.40472e-05	3.4174e-05	AK6	ENSG00000085231
484.099	0.255229	0.110356	0.0194686	0.0311574	MYNN	ENSG00000085274
758.488	-0.929229	0.0935398	1.22325e-23	7.95656e-23	SCAMP1	ENSG00000085365
2057.66	-0.819125	0.0687805	5.62941e-33	4.86936e-32	PREP	ENSG00000085377
663.706	-0.737301	0.0895426	1.16569e-16	5.73142e-16	HACE1	ENSG00000085382
1608.18	-1.7859	0.0771236	9.76647e-120	4.25599e-118	SEH1L	ENSG00000085415
770.534	0.387163	0.0948561	3.95174e-05	9.1953e-05	WDR47	ENSG00000085433
1431.86	-1.80579	0.0926558	7.88257e-86	2.10266e-84	WDFY1	ENSG00000085449
71.7954	1.48396	0.232381	5.06064e-11	1.86546e-10	OVGP1	ENSG00000085465
1753.32	-0.176438	0.0814267	0.0293046	0.0452957	SLC25A24	ENSG00000085491
1950.38	-0.435442	0.067774	1.13531e-10	4.1059e-10	MAP3K4	ENSG00000085511
48.3541	0.80959	0.27313	0.00181614	0.00342405	PILRA	ENSG00000085514
202.804	-1.21903	0.156077	2.47976e-15	1.14465e-14	IGSF9	ENSG00000085552
16.7117	2.10299	0.587372	4.26729e-05	9.89382e-05	ABCB1	ENSG00000085563
741.791	-0.297233	0.0832809	0.000332732	0.000693074	AKR1B1	ENSG00000085662
1284.96	-0.416062	0.0805102	2.01158e-07	5.80757e-07	CPNE3	ENSG00000085719
756.955	-0.822085	0.0861889	7.84536e-22	4.74205e-21	MTIF2	ENSG00000085760
1051.35	-1.11644	0.0818403	7.12625e-43	8.04919e-42	DDHD2	ENSG00000085788
478.264	3.57503	0.127851	8.21666e-173	6.38193e-171	TTC39A	ENSG00000085831
3737.23	0.189724	0.0612657	0.00188867	0.00355116	EPS15	ENSG00000085832
2352.6	0.531223	0.0630901	3.00322e-17	1.51266e-16	ORC1	ENSG00000085840
677.328	-1.04025	0.0956534	5.43857e-28	4.08364e-27	MGST2	ENSG00000085871
1079.01	0.482218	0.0736907	5.08947e-11	1.87582e-10	ATG16L1	ENSG00000085978
493.951	-2.39157	0.115656	9.09538e-96	2.90788e-94	POMGNT1	ENSG00000085998
1426.89	-0.474343	0.0743572	1.49708e-10	5.37743e-10	RAD54L	ENSG00000085999
5834.19	1.02695	0.0591907	9.68803e-68	1.88119e-66	DNAJA1	ENSG00000086061
1609.59	-0.426064	0.0664617	1.24001e-10	4.4723e-10	B4GALT1	ENSG00000086062
1166.25	0.743561	0.0850143	1.31009e-18	6.97377e-18	CHMP5	ENSG00000086065
6239.74	0.786087	0.0588554	6.22882e-41	6.64878e-40	NFX1	ENSG00000086102
357.949	-1.21852	0.113905	3.60048e-27	2.62802e-26	DIMT1	ENSG00000086189
733.011	-0.609245	0.0837426	2.58747e-13	1.07912e-12	IPO11	ENSG00000086200
873.044	1.04288	0.0807303	1.55831e-38	1.57429e-37	EPDR1	ENSG00000086289
539.122	0.302475	0.100676	0.0024491	0.00453578	SNX10	ENSG00000086300
662.481	-1.63723	0.0970319	9.63346e-65	1.77036e-63	SEPHS1	ENSG00000086475
15.4691	1.71422	0.502743	0.000152073	0.000330776	HBQ1	ENSG00000086506
288.579	1.3516	0.124074	4.91556e-28	3.69724e-27	ITPKC	ENSG00000086544
233.872	-2.90467	0.180111	4.42552e-60	7.34103e-59	CEACAM6	ENSG00000086548
95.0544	1.17043	0.208957	1.00295e-08	3.20111e-08	FAT2	ENSG00000086570
1704.07	0.314043	0.069124	5.1011e-06	1.29925e-05	RBM22	ENSG00000086589
717.653	0.438258	0.0966263	5.22976e-06	1.33039e-05	ERO1B	ENSG00000086619
1187.87	0.889537	0.0731871	3.1627e-34	2.83409e-33	ZFAND6	ENSG00000086666
639.408	-0.213038	0.0899013	0.0170842	0.0276293	TXLNG	ENSG00000086712
3380.94	-1.30236	0.0725882	1.58678e-72	3.40681e-71	LAT2	ENSG00000086730
21779.7	0.139543	0.0526117	0.00790228	0.0135465	HUWE1	ENSG00000086758
142.922	-0.381798	0.163613	0.0173123	0.0279692	ALG9	ENSG00000086848
848.104	0.491019	0.080589	9.21116e-10	3.15007e-09	ACOX3	ENSG00000087008
1855.3	0.272292	0.0641213	2.05594e-05	4.9201e-05	MTMR2	ENSG00000087053
3773.87	2.35958	0.0781858	7.33183e-201	7.6228e-199	PPP1R15A	ENSG00000087074
1561.46	0.148643	0.0693567	0.0316502	0.0485799	TRIP6	ENSG00000087077
212250	1.71538	0.0541608	1.50961e-220	1.85423e-218	FTL	ENSG00000087086
758.019	-0.256253	0.0822002	0.00174186	0.00329293	BAX	ENSG00000087088
727.138	-0.214843	0.0927266	0.0195655	0.0312935	NLK	ENSG00000087095
1203.09	-1.0026	0.0856572	5.65435e-32	4.75997e-31	ADAMTS2	ENSG00000087116
1363.91	0.60803	0.0707249	6.64999e-18	3.4488e-17	PGS1	ENSG00000087157
1679.68	1.3387	0.0788757	4.05866e-65	7.51621e-64	PSMC5	ENSG00000087191
1191.66	0.472967	0.0718033	3.95046e-11	1.46502e-10	UIMC1	ENSG00000087206
617.098	1.40682	0.0984459	5.57538e-47	6.94831e-46	MMP2	ENSG00000087245
1687.19	-1.56474	0.0892677	9.74423e-70	1.98095e-68	LPCAT2	ENSG00000087253
16.1211	1.78454	0.489218	5.49944e-05	0.000125783	GNAO1	ENSG00000087258
692.954	-0.821324	0.0897388	3.78424e-20	2.14543e-19	OGFOD1	ENSG00000087263
4262.5	0.536519	0.0613212	1.82325e-18	9.64896e-18	SH3BP2	ENSG00000087266
1521.91	-1.09953	0.0807427	1.69685e-42	1.89153e-41	NOP14	ENSG00000087269
4263.72	0.294011	0.058478	4.66247e-07	1.30444e-06	ADD1	ENSG00000087274
205.153	-0.939589	0.153385	4.09386e-10	1.43174e-09	L2HGDH	ENSG00000087299
916.54	-0.39454	0.0819991	1.30566e-06	3.51332e-06	RTRAF	ENSG00000087302
34.055	1.03755	0.317919	0.000498688	0.00101357	NID2	ENSG00000087303
642.457	-1.0278	0.100301	4.47787e-25	3.05008e-24	GMCL1	ENSG00000087338
1632.36	-1.12282	0.0713641	3.66895e-56	5.53023e-55	KLHL42	ENSG00000087448
12470.9	0.258646	0.0521704	6.81531e-07	1.87791e-06	GNAS	ENSG00000087460
1592.89	-1.90137	0.073238	1.6947e-149	1.04809e-147	PHACTR3	ENSG00000087495
1486.65	-0.404054	0.0833256	1.07168e-06	2.90505e-06	ERGIC2	ENSG00000087502
22.3576	1.00811	0.394128	0.00474875	0.00843654	TFAP2C	ENSG00000087510
1221.67	-1.69406	0.082124	3.69727e-95	1.16791e-93	AURKA	ENSG00000087586
259.101	0.411211	0.124448	0.000829386	0.00164014	CASS4	ENSG00000087589
897.567	3.24744	0.0981942	7.41462e-241	1.0818e-238	PIR	ENSG00000087842
124.063	0.832011	0.183937	3.9578e-06	1.01849e-05	AAMDC	ENSG00000087884
785.065	-0.5068	0.083728	1.23115e-09	4.1811e-09	RFX2	ENSG00000087903
557.185	-0.593134	0.0958358	4.32921e-10	1.51144e-09	METTL2A	ENSG00000087995
298.45	-0.877366	0.143054	4.2373e-10	1.47994e-09	ALG6	ENSG00000088035
650.897	2.7021	0.116619	7.2257e-120	3.15399e-118	GP6	ENSG00000088053
299.954	-0.280925	0.123714	0.0216714	0.0343806	PTPN4	ENSG00000088179
2243.94	-0.375329	0.0768657	9.12374e-07	2.4893e-06	DDX18	ENSG00000088205
8749.54	-0.477718	0.0650535	1.80802e-13	7.60291e-13	KHSRP	ENSG00000088247
363.398	0.826586	0.110568	4.86552e-14	2.10879e-13	GNA11	ENSG00000088256
18.4587	1.63108	0.446389	6.14812e-05	0.000139845	ASAP3	ENSG00000088280
787.785	0.184702	0.0830663	0.0256902	0.0401578	EDEM2	ENSG00000088298
238.12	-0.531681	0.134051	5.97991e-05	0.000136218	DNMT3B	ENSG00000088305
3171.52	-1.27311	0.0587581	1.42327e-104	5.11371e-103	TPX2	ENSG00000088325
100.089	0.796224	0.195937	3.06499e-05	7.20814e-05	FER1L4	ENSG00000088340
308.503	0.761231	0.11806	7.87575e-11	2.86912e-10	PDRG1	ENSG00000088356
120.121	0.891748	0.171776	1.15199e-07	3.39378e-07	EPB41L1	ENSG00000088367
87.7194	1.16459	0.20776	8.81385e-09	2.82403e-08	DOCK9	ENSG00000088387
3368.2	0.722978	0.0602481	2.34583e-33	2.054e-32	ANKRD10	ENSG00000088448
39.9343	-1.01189	0.30036	0.000367096	0.000759977	C3orf18	ENSG00000088543
595.554	-0.943998	0.0940872	5.11131e-24	3.36356e-23	COQ9	ENSG00000088682
274.97	1.12439	0.124371	7.69739e-20	4.32219e-19	PPP1R13B	ENSG00000088808
2357.92	-0.349768	0.0695093	4.31492e-07	1.2108e-06	ATRN	ENSG00000088812
109.243	2.1396	0.203002	8.34558e-27	6.02159e-26	SMOX	ENSG00000088826
2572.48	-0.409488	0.0662784	6.36729e-10	2.19858e-09	FKBP1A	ENSG00000088832
1295.63	1.39729	0.0709808	1.01921e-86	2.76905e-85	NSFL1C	ENSG00000088833
110.054	-1.08103	0.196791	2.10806e-08	6.57179e-08	SLC4A11	ENSG00000088836
1305.34	-0.194296	0.0746821	0.00895238	0.0152133	DNAAF9	ENSG00000088854
92.391	-0.503222	0.203768	0.0109706	0.0183909	ZNF343	ENSG00000088876
2810.56	-0.328484	0.0590481	2.42201e-08	7.51326e-08	MAVS	ENSG00000088888
1002.83	0.938552	0.0797809	3.34634e-32	2.83602e-31	KIZ	ENSG00000088970
2275.84	-0.246687	0.0681805	0.00028148	0.00059239	DYNLL1	ENSG00000088986
203.048	-1.19066	0.14427	6.2608e-17	3.11307e-16	TESC	ENSG00000088992
1751	-1.11848	0.0666619	1.27772e-63	2.30164e-62	SNX5	ENSG00000089006
9992.46	-0.544108	0.0589277	2.08918e-20	1.19444e-19	RPL6	ENSG00000089009
1466.94	-0.698879	0.0730711	6.9756e-22	4.22601e-21	MAPKAPK5	ENSG00000089022
321.869	-0.471342	0.117419	4.89088e-05	0.000112537	P2RX7	ENSG00000089041
218.845	-0.576028	0.147065	6.60239e-05	0.000149636	ESF1	ENSG00000089048
65.097	-1.99651	0.270246	2.88313e-14	1.26307e-13	RBBP9	ENSG00000089050
4696.99	-0.182204	0.0607116	0.00266399	0.0049059	ANAPC5	ENSG00000089053
2778.73	1.39744	0.0670823	5.76702e-97	1.88251e-95	SLC23A2	ENSG00000089057
965.003	-0.67855	0.0785877	3.98957e-18	2.08958e-17	TMEM230	ENSG00000089063
462.552	-2.66009	0.120487	1.41082e-108	5.43105e-107	DZANK1	ENSG00000089091
3775.5	-0.354031	0.0565273	3.48269e-10	1.22481e-09	KDM2B	ENSG00000089094
226.474	1.46363	0.135912	1.49468e-27	1.10472e-26	OAS1	ENSG00000089127
7799.05	-0.193015	0.056617	0.000515663	0.00104614	GCN1	ENSG00000089154
1139.13	1.20377	0.0786865	3.61184e-53	5.14186e-52	PXN	ENSG00000089159
254.198	-0.47574	0.124492	0.000111331	0.000245842	KIF16B	ENSG00000089177
227.758	-0.52236	0.14502	0.000244674	0.000519025	TRMT6	ENSG00000089195
1752.53	-2.10339	0.07386	2.9205e-179	2.38776e-177	PEBP1	ENSG00000089220
1224.19	0.784749	0.0729319	3.19616e-27	2.33677e-26	BRAP	ENSG00000089234
2637.71	-0.595158	0.064406	1.78996e-20	1.02737e-19	ERP29	ENSG00000089248
8801.07	-0.510234	0.0642187	1.64155e-15	7.64418e-15	FUS	ENSG00000089280
750.52	0.308011	0.0823042	0.000170005	0.000367539	IGBP1	ENSG00000089289
2524.6	0.902851	0.077702	1.8376e-31	1.52746e-30	FXYD5	ENSG00000089327
366.376	-1.22008	0.119055	3.33969e-25	2.28602e-24	ZNF302	ENSG00000089335
1236.08	-0.756266	0.0809681	6.22411e-21	3.64206e-20	GRAMD1A	ENSG00000089351
52.0959	-0.678176	0.260462	0.00652163	0.0113394	KCNH4	ENSG00000089558
1599.79	-0.796531	0.0670841	1.04263e-32	8.95408e-32	BIRC5	ENSG00000089685
1013.92	0.478287	0.0776318	5.98685e-10	2.07019e-09	MLF2	ENSG00000089693
771.131	0.868867	0.0853751	1.47536e-24	9.86614e-24	ZBTB25	ENSG00000089775
349.333	0.74569	0.108542	4.48946e-12	1.75096e-11	NECAP1	ENSG00000089818
3313.69	-1.55017	0.0763297	2.52498e-92	7.45857e-91	ARHGAP4	ENSG00000089820
89.3915	-0.977999	0.238748	2.11442e-05	5.05362e-05	ANKRD24	ENSG00000089847
108.969	0.577877	0.189738	0.00189848	0.00356859	DHX32	ENSG00000089876
4183.18	-0.37326	0.0643571	5.8551e-09	1.89766e-08	RCOR1	ENSG00000089902
9991.63	1.55436	0.0567624	1.11362e-165	8.07928e-164	GPATCH2L	ENSG00000089916
1153.81	0.494373	0.0800599	5.76378e-10	1.99489e-09	LTBP4	ENSG00000090006
815.483	1.88361	0.100112	9.01958e-80	2.17723e-78	BLVRB	ENSG00000090013
1274.87	0.782452	0.0762712	7.1834e-25	4.84916e-24	SLC9A1	ENSG00000090020
2278.77	0.678046	0.0656502	3.55461e-25	2.43124e-24	SPTLC1	ENSG00000090054
963.921	1.16959	0.0915082	6.89276e-38	6.8353e-37	CCNK	ENSG00000090061
271.68	-1.03508	0.132068	2.75608e-15	1.26932e-14	PCBP4	ENSG00000090097
112.698	0.996237	0.192304	1.0953e-07	3.23578e-07	RGS1	ENSG00000090104
296.943	2.343	0.130907	2.7766e-72	5.91327e-71	YPEL3	ENSG00000090238
297.194	-1.22911	0.138747	2.93896e-19	1.60987e-18	MRPS33	ENSG00000090263
367.951	-0.620709	0.120652	2.05743e-07	5.93541e-07	NDUFB2	ENSG00000090266
2238.69	0.964576	0.0734917	1.27903e-39	1.32561e-38	MAEA	ENSG00000090316
290.18	2.37556	0.136244	5.68214e-69	1.13334e-67	ICAM1	ENSG00000090339
2783.58	0.938874	0.0686328	7.95114e-43	8.96175e-42	STRN4	ENSG00000090372
5097.8	-0.761993	0.0683839	4.62668e-29	3.5736e-28	IRAK3	ENSG00000090376
16469.7	-2.74319	0.0613345	0	7.92237e-305	LYZ	ENSG00000090382
637.671	-1.50933	0.0950635	4.50471e-57	6.95674e-56	TFAP4	ENSG00000090447
680.25	-0.783323	0.0913954	6.63167e-18	3.43998e-17	PDCD7	ENSG00000090470
1946.5	-0.869014	0.0706868	4.7118e-35	4.31746e-34	SPG21	ENSG00000090487
15.7809	1.10803	0.474419	0.00714848	0.0123497	P3H2	ENSG00000090530
570.708	-0.549888	0.0934062	3.14734e-09	1.03907e-08	RAB11FIP3	ENSG00000090565
1198.16	0.256901	0.0806734	0.00138849	0.00266729	GNPTG	ENSG00000090581
725.973	-0.763371	0.0992137	7.76753e-15	3.50821e-14	ZNF268	ENSG00000090612
7041.58	1.01907	0.0561912	1.04332e-73	2.28646e-72	GOLGA3	ENSG00000090615
22016.8	-1.16025	0.0490498	4.30441e-124	1.99073e-122	PABPC4	ENSG00000090621
334.713	-1.7443	0.122744	1.6924e-46	2.08262e-45	CD209	ENSG00000090659
307.075	0.952583	0.123484	6.39212e-15	2.89791e-14	CERS4	ENSG00000090661
345.714	1.16014	0.128802	8.6131e-20	4.83124e-19	MCOLN1	ENSG00000090674
2842.45	0.170636	0.0665093	0.0100834	0.0170072	USP48	ENSG00000090686
250.038	-0.368044	0.12767	0.0035277	0.0063856	EFNB1	ENSG00000090776
1684.42	0.609721	0.0663889	3.09555e-20	1.76028e-19	PDPR	ENSG00000090857
5132.57	-0.473604	0.0663565	7.93237e-13	3.21457e-12	AARS1	ENSG00000090861
5835.2	0.583532	0.0568935	7.12025e-25	4.80899e-24	GLG1	ENSG00000090863
1003.48	-1.05011	0.0777622	6.404e-42	7.01439e-41	KIF4A	ENSG00000090889
2864.5	0.866199	0.0615855	3.56184e-45	4.24847e-44	TNRC6A	ENSG00000090905
2168.58	-0.590239	0.0757404	4.74485e-15	2.16038e-14	PLEKHG2	ENSG00000090924
98.0113	-1.16869	0.209772	1.03427e-08	3.29987e-08	NAT14	ENSG00000090971
361.67	0.568807	0.110053	1.90829e-07	5.52387e-07	PITPNM2	ENSG00000090975
1398.03	0.429437	0.0760551	1.40714e-08	4.4407e-08	EXOC1	ENSG00000090989
854.618	0.947754	0.0861155	2.37217e-28	1.79857e-27	DTX2	ENSG00000091073
561.18	-1.87841	0.103065	4.65327e-75	1.03699e-73	PUS7	ENSG00000091127
22.0942	9.10255	2.7609	1.59024e-11	6.03465e-11	LAMB4	ENSG00000091128
422.677	6.25404	0.242034	2.08622e-147	1.25496e-145	NRCAM	ENSG00000091129
1231.61	1.38732	0.0735964	8.49086e-80	2.05336e-78	LAMB1	ENSG00000091136
14.6446	1.8022	0.525558	0.000120038	0.000264231	SLC26A3	ENSG00000091138
2089.34	0.326245	0.0683447	1.66572e-06	4.43521e-06	DLD	ENSG00000091140
1254.4	0.652537	0.0734258	4.66803e-19	2.53596e-18	WDR7	ENSG00000091157
3100.91	1.77576	0.0708004	1.30265e-139	7.13703e-138	TXNL1	ENSG00000091164
543.551	-0.901703	0.103447	1.75261e-18	9.27885e-18	ABCC6	ENSG00000091262
353.392	2.17097	0.124504	7.29954e-69	1.45155e-67	ITGA6	ENSG00000091409
49.8849	0.983419	0.265936	0.000110098	0.0002432	RAPGEF4	ENSG00000091428
1341.65	-0.601669	0.0810088	7.98325e-14	3.42577e-13	MAP3K20	ENSG00000091436
1444.98	-1.341	0.0832041	3.4632e-59	5.64545e-58	FH	ENSG00000091483
2547.28	0.709543	0.0593266	4.05842e-33	3.53246e-32	SEL1L3	ENSG00000091490
61.5311	2.09054	0.263147	4.01268e-16	1.92213e-15	TF	ENSG00000091513
52.1788	0.553183	0.250144	0.020837	0.0331643	MYO15A	ENSG00000091536
2042.2	0.544336	0.0659055	1.15253e-16	5.66778e-16	ALKBH5	ENSG00000091542
514.021	3.16388	0.114879	1.21816e-167	9.08735e-166	NLRP1	ENSG00000091592
475.818	-0.948758	0.0982549	2.50554e-22	1.54342e-21	ZC3HC1	ENSG00000091732
17.8627	2.65109	0.515827	5.21279e-08	1.57613e-07	ESR1	ENSG00000091831
606.797	1.12179	0.0946146	9.08189e-33	7.81474e-32	ANGPT2	ENSG00000091879
85.8532	0.801139	0.22379	0.000204027	0.000437015	CCDC80	ENSG00000091986
1447.36	-0.715481	0.0933591	1.25297e-14	5.58831e-14	PSME1	ENSG00000092010
394.85	-0.735478	0.110527	1.69496e-11	6.42097e-11	HAUS4	ENSG00000092036
73.0235	2.01917	0.243639	1.78567e-17	9.08242e-17	JPH4	ENSG00000092051
55.9793	-2.81314	0.329911	2.33332e-18	1.23114e-17	CEBPE	ENSG00000092067
836.508	-1.03028	0.0840395	7.04437e-35	6.43249e-34	OSGEP	ENSG00000092094
15.5557	1.00533	0.465648	0.0139836	0.0229894	SLC22A17	ENSG00000092096
1754.52	0.931385	0.0729957	1.50507e-37	1.4814e-36	SCFD1	ENSG00000092108
5756.97	0.199661	0.056081	0.000360348	0.000746827	HECTD1	ENSG00000092148
12531.3	-0.136265	0.0555128	0.0138488	0.0227975	HNRNPC	ENSG00000092199
4904.48	-0.598927	0.0648628	1.88833e-20	1.08242e-19	SUPT16H	ENSG00000092201
2039.58	0.539751	0.068661	2.97871e-15	1.3697e-14	TOX4	ENSG00000092203
177.601	-0.960148	0.152918	1.80293e-10	6.45058e-10	GEMIN2	ENSG00000092208
643.433	-0.372639	0.0934917	5.95496e-05	0.000135708	TINF2	ENSG00000092330
3717.87	0.378003	0.0649842	5.41879e-09	1.75971e-08	TRPM7	ENSG00000092439
359.217	-0.413014	0.106804	9.73839e-05	0.000216347	TYRO3	ENSG00000092445
530.332	-0.889905	0.0959613	9.71725e-21	5.63861e-20	CAPN3	ENSG00000092529
431.995	0.874989	0.114303	9.68284e-15	4.34946e-14	SNAP23	ENSG00000092531
41.0196	-1.14379	0.304198	6.84464e-05	0.000154794	TBX15	ENSG00000092607
2688.02	0.789977	0.0804237	5.84765e-23	3.69084e-22	PHGDH	ENSG00000092621
154.538	-2.52699	0.198225	1.86923e-38	1.88191e-37	COL9A3	ENSG00000092758
4845.29	-0.483795	0.0564918	9.26972e-18	4.78021e-17	EZR	ENSG00000092820
4785.2	-0.417368	0.0880495	1.85771e-06	4.92752e-06	MYL6	ENSG00000092841
3583.42	0.239121	0.0571377	2.74721e-05	6.49551e-05	AGO1	ENSG00000092847
24.4943	0.818812	0.36699	0.0146014	0.0239362	TEKT2	ENSG00000092850
2191.38	-0.295154	0.07366	5.71357e-05	0.000130489	CLSPN	ENSG00000092853
1806.61	2.72195	0.0698554	0	7.92237e-305	RFFL	ENSG00000092871
1161.37	-0.74941	0.0830525	1.44439e-19	8.02176e-19	UNC13D	ENSG00000092929
548.968	0.482367	0.0933099	1.97722e-07	5.71212e-07	MFSD11	ENSG00000092931
7113.33	-0.689801	0.070193	5.75085e-23	3.63148e-22	DPYSL2	ENSG00000092964
1708.82	0.754322	0.0728698	2.69295e-25	1.84907e-24	GPATCH2	ENSG00000092978
1155.01	-0.258556	0.0723521	0.000335821	0.00069891	CDC45	ENSG00000093009
3626.01	-0.527833	0.0627867	2.39426e-17	1.21149e-16	COMT	ENSG00000093010
1545.53	-0.314483	0.0743808	2.14741e-05	5.12692e-05	ADA2	ENSG00000093072
1577.35	-0.3192	0.0774926	3.44462e-05	8.05718e-05	ECHDC1	ENSG00000093144
1888.82	1.48277	0.0663949	6.11056e-111	2.39774e-109	LRRFIP2	ENSG00000093167
987.88	-0.337491	0.0776152	1.24339e-05	3.04455e-05	SEC22C	ENSG00000093183
674.757	-1.41228	0.0896599	2.10046e-56	3.18238e-55	XYLB	ENSG00000093217
1499.03	-0.732128	0.075834	3.21892e-22	1.97595e-21	HDAC6	ENSG00000094631
1056.52	-0.36846	0.0764544	1.26743e-06	3.41393e-06	CDC23	ENSG00000094880
725.304	-1.12616	0.101425	4.59268e-29	3.54838e-28	AAAS	ENSG00000094914
13018.8	-1.33935	0.0632402	3.96705e-100	1.33285e-98	CBX5	ENSG00000094916
1859.03	0.686725	0.0664254	3.25664e-25	2.23033e-24	SUCO	ENSG00000094975
1002.59	-0.883335	0.0863506	7.05258e-25	4.76456e-24	MSH2	ENSG00000095002
3203.55	-1.0304	0.0671219	1.31187e-53	1.87874e-52	MAP3K1	ENSG00000095015
189.634	0.858705	0.14273	1.08727e-09	3.70437e-09	DHPS	ENSG00000095059
355.87	0.323647	0.114448	0.00437434	0.0078158	HOOK2	ENSG00000095066
7.02538	4.24331	1.13028	4.92164e-05	0.000113225	NXPE1	ENSG00000095110
557.431	-0.828881	0.094299	9.91446e-19	5.30754e-18	TMEM38B	ENSG00000095209
563.115	-1.14253	0.0964708	7.87056e-33	6.78791e-32	PSMD5	ENSG00000095261
2814.85	-0.860666	0.06252	2.63755e-43	3.01264e-42	NUP188	ENSG00000095319
640.667	-0.552885	0.0930791	2.11355e-09	7.05352e-09	CRAT	ENSG00000095321
333.171	-0.465761	0.111386	2.53213e-05	6.01066e-05	SH2D3C	ENSG00000095370
698.999	-0.552776	0.0841255	3.91835e-11	1.45331e-10	NANS	ENSG00000095380
457.939	0.346807	0.106293	0.00102194	0.00200277	TBC1D2	ENSG00000095383
343.737	2.9305	0.133102	1.0413e-107	3.9453e-106	WHRN	ENSG00000095397
3112.64	-0.480989	0.0654082	7.11258e-14	3.05661e-13	BTAF1	ENSG00000095564
420.943	0.873602	0.10661	1.44073e-16	7.05484e-16	IKZF5	ENSG00000095574
61.7331	0.663339	0.249929	0.00548233	0.0096409	BLNK	ENSG00000095585
22.9723	3.88615	0.552821	4.72282e-13	1.93936e-12	TLL2	ENSG00000095587
16.6745	1.03604	0.478989	0.0116421	0.0194303	BAMBI	ENSG00000095739
3897.79	0.302746	0.0686981	9.8004e-06	2.42512e-05	WAC	ENSG00000095787
347.257	2.85116	0.126217	1.09222e-113	4.45802e-112	CREM	ENSG00000095794
741.558	-0.200126	0.0826265	0.014973	0.0245031	NUBP2	ENSG00000095906
8.45175	1.10491	0.626153	0.0271939	0.0423155	TPSD1	ENSG00000095917
13.7806	3.29765	0.659438	8.10615e-08	2.42158e-07	SMIM24	ENSG00000095932
307.199	0.286704	0.117502	0.0137399	0.0226324	HIVEP1	ENSG00000095951
782.776	-0.710676	0.101948	1.97756e-12	7.86854e-12	TREM2	ENSG00000095970
1441.9	-1.06157	0.069765	1.09582e-52	1.54091e-51	FKBP5	ENSG00000096060
2067.14	-0.715188	0.0650459	2.65156e-28	2.00694e-27	SRPK1	ENSG00000096063
153.738	-0.618876	0.155241	5.05608e-05	0.000116186	TMEM14A	ENSG00000096092
50763.6	0.704457	0.0532419	3.44808e-39	3.53757e-38	HSP90AB1	ENSG00000096384
654.093	0.419036	0.0941343	7.55595e-06	1.89135e-05	ITPR3	ENSG00000096433
152.611	-1.10435	0.168186	2.3016e-11	8.64342e-11	ZNF184	ENSG00000096654
1110.42	-0.661337	0.0735112	1.74099e-19	9.63253e-19	HNRNPH3	ENSG00000096746
2126.89	-0.892526	0.0744264	1.78516e-33	1.56881e-32	JAK2	ENSG00000096968
237.054	-1.20229	0.13712	6.53214e-19	3.53268e-18	IL12RB1	ENSG00000096996
2038.61	-0.17493	0.0629662	0.00530856	0.00935026	ABL1	ENSG00000097007
608.959	-1.18495	0.099408	4.66321e-33	4.0482e-32	ACOT7	ENSG00000097021
1963.26	0.310964	0.0695423	7.19545e-06	1.80574e-05	SH3GLB1	ENSG00000097033
1054.17	-1.3539	0.084335	1.71916e-58	2.7465e-57	CDC7	ENSG00000097046
203.125	-1.07262	0.152307	7.33695e-13	2.97717e-12	SYDE2	ENSG00000097096
35.3664	1.16513	0.326681	0.000150353	0.000327196	PCSK5	ENSG00000099139
6290.83	-0.539785	0.0561699	5.65128e-22	3.43552e-21	SCD	ENSG00000099194
149.318	0.645559	0.177779	0.000208862	0.00044708	TMED1	ENSG00000099203
1682.63	1.343	0.0768431	6.08566e-69	1.21199e-67	RAB18	ENSG00000099246
422.788	0.817926	0.104595	3.06188e-15	1.40745e-14	NRP1	ENSG00000099250
14.7561	-1.03977	0.498087	0.0152711	0.0249477	PRTFDC1	ENSG00000099256
32.1169	2.09775	0.359028	1.05401e-09	3.5947e-09	PALMD	ENSG00000099260
382.864	1.90162	0.112301	5.31609e-65	9.8173e-64	MACROH2A2	ENSG00000099284
805.723	0.828234	0.0854619	2.01726e-22	1.24817e-21	WASHC2A	ENSG00000099290
1155.58	-0.210842	0.0769616	0.00591509	0.0103523	MAST3	ENSG00000099308
804.7	-0.475099	0.0913441	1.66248e-07	4.83618e-07	MZF1	ENSG00000099326
110.659	-0.658291	0.190922	0.000414622	0.000852884	OCEL1	ENSG00000099330
7959.61	1.23826	0.0612125	2.91179e-91	8.49664e-90	MYO9B	ENSG00000099331
654.64	-0.576708	0.093291	4.72214e-10	1.64298e-09	KCNK6	ENSG00000099337
98.6624	-0.438282	0.187548	0.0168264	0.0272558	CATSPERG	ENSG00000099338
2863.76	0.95199	0.0750722	3.95437e-37	3.84771e-36	PSMD8	ENSG00000099341
1336	-1.24561	0.0750402	3.79915e-62	6.62668e-61	FBXL19	ENSG00000099364
32.9912	-0.917336	0.325148	0.00258059	0.00476246	STX1B	ENSG00000099365
34.6383	-0.821641	0.338567	0.0084332	0.0143921	HSD3B7	ENSG00000099377
2578.65	0.352518	0.0704214	5.20007e-07	1.44871e-06	SETD1A	ENSG00000099381
210.442	-1.52926	0.150402	1.06353e-24	7.1356e-24	BCL7C	ENSG00000099385
185.124	-0.929151	0.148188	2.01639e-10	7.19676e-10	MAGEB2	ENSG00000099399
2165.71	-0.337403	0.0644738	1.53252e-07	4.46894e-07	CIRBP	ENSG00000099622
1342.4	-1.07521	0.0752633	1.56366e-46	1.92688e-45	ATP5F1D	ENSG00000099624
695.876	-0.935202	0.0889351	3.35695e-26	2.36906e-25	PRKY	ENSG00000099725
33.7618	1.62512	0.339688	3.79589e-07	1.0689e-06	IGFALS	ENSG00000099769
5157.42	-0.302313	0.0561415	6.81134e-08	2.04518e-07	HNRNPM	ENSG00000099783
290.551	-0.728421	0.127907	8.20953e-09	2.63551e-08	MARCHF2	ENSG00000099785
646.259	-1.22989	0.0943426	3.14907e-39	3.23457e-38	NDUFB7	ENSG00000099795
2380.14	-1.08181	0.0726432	1.72373e-50	2.31303e-49	TECR	ENSG00000099797
687.001	-1.23425	0.093132	1.79195e-40	1.89136e-39	TIMM13	ENSG00000099800
870.049	0.479473	0.0861718	2.24797e-08	6.99146e-08	CDC34	ENSG00000099804
1958.75	1.73658	0.0790477	1.57283e-107	5.93363e-106	CEP170B	ENSG00000099814
1439.17	-0.206314	0.0702627	0.00318597	0.00580241	POLRMT	ENSG00000099821
150.136	0.884558	0.156322	8.44032e-09	2.7073e-08	HCN2	ENSG00000099822
284.952	1.57596	0.146123	1.63312e-27	1.20367e-26	CDHR5	ENSG00000099834
420.064	0.7602	0.1111	5.41788e-12	2.10405e-11	RASSF7	ENSG00000099849
532.386	1.09515	0.0948054	2.8961e-31	2.396e-30	GADD45B	ENSG00000099860
118.985	-0.854935	0.178766	1.07722e-06	2.91886e-06	PALM	ENSG00000099864
3785.69	0.796778	0.0608858	2.55033e-39	2.62877e-38	MKNK2	ENSG00000099875
1510.99	-0.303126	0.0672823	6.1821e-06	1.56331e-05	TRMT2A	ENSG00000099899
1770.27	-1.77434	0.0783381	2.55985e-114	1.05626e-112	RANBP1	ENSG00000099901
972.771	-1.16849	0.087663	7.59124e-41	8.07694e-40	ZDHHC8	ENSG00000099904
620.732	-0.351133	0.0887335	6.79898e-05	0.000153801	KLHL22	ENSG00000099910
8252.67	1.73272	0.0619403	8.1885e-173	6.37882e-171	MED15	ENSG00000099917
144.307	1.51458	0.174979	1.59051e-18	8.43251e-18	SERPIND1	ENSG00000099937
879.912	0.306003	0.0805287	0.000135407	0.000296306	SNAP29	ENSG00000099940
5156.7	0.437088	0.0568866	1.34827e-14	6.00525e-14	CRKL	ENSG00000099942
379.097	-0.282632	0.109047	0.00907243	0.0154024	LZTR1	ENSG00000099949
202.638	0.479709	0.136689	0.000372391	0.000770033	CECR2	ENSG00000099954
1727.4	-0.75857	0.0694452	5.73743e-28	4.3056e-27	SMARCB1	ENSG00000099956
7.62824	2.48097	0.889117	0.000475114	0.000969389	P2RX6	ENSG00000099957
2031.84	0.276975	0.0622749	8.28005e-06	2.06419e-05	BCL2L13	ENSG00000099968
3594.56	0.339258	0.0682205	6.21184e-07	1.71772e-06	CABIN1	ENSG00000099991
186.173	1.25455	0.156646	4.254e-16	2.03551e-15	TBC1D10A	ENSG00000099992
42.6941	2.28054	0.331559	9.39777e-13	3.79823e-12	SUSD2	ENSG00000099994
4149.74	-0.388698	0.0582159	4.11341e-11	1.52373e-10	SF3A1	ENSG00000099995
329.008	0.472674	0.118696	5.95127e-05	0.000135636	SEC14L2	ENSG00000100003
4.70454	2.86668	1.13045	0.00137051	0.00263562	SEC14L3	ENSG00000100012
628.838	0.223269	0.0875873	0.010397	0.0174982	SPECC1L	ENSG00000100014
1589.31	-0.473875	0.070593	1.66326e-11	6.30267e-11	PPIL2	ENSG00000100023
11.749	1.88891	0.583289	0.000223172	0.000475707	UPB1	ENSG00000100024
69.3705	0.810248	0.244251	0.000607384	0.00122152	YPEL1	ENSG00000100027
1718.25	0.158983	0.0700134	0.0229668	0.036283	SNRPD3	ENSG00000100028
2191.7	-0.198036	0.0709486	0.00510882	0.00902977	PES1	ENSG00000100029
238.507	2.06114	0.149714	5.74158e-44	6.6677e-43	GGT1	ENSG00000100031
1230.7	-0.57837	0.0860931	1.39224e-11	5.29544e-11	PPM1F	ENSG00000100034
84.0121	2.53936	0.238205	3.8699e-27	2.82154e-26	SLC35E4	ENSG00000100036
99.705	0.644188	0.213463	0.00193503	0.00363393	TOP3B	ENSG00000100038
3669.2	1.28693	0.0632332	1.66542e-92	4.93054e-91	CYTH4	ENSG00000100055
707.448	0.470298	0.0875975	6.8904e-08	2.06728e-07	ESS2	ENSG00000100056
617.977	-1.76249	0.110972	2.7382e-57	4.25857e-56	MFNG	ENSG00000100060
40.7167	-1.13051	0.312612	0.000114954	0.000253461	CARD10	ENSG00000100065
2477.84	-1.6886	0.0722053	1.28144e-121	5.72594e-120	SLC25A1	ENSG00000100075
1205.47	-0.862049	0.079785	1.58729e-27	1.17087e-26	GRK3	ENSG00000100077
12.4796	-1.03411	0.557579	0.026801	0.0417607	LGALS2	ENSG00000100079
1577.41	0.277479	0.0694507	6.14947e-05	0.000139863	GGA1	ENSG00000100083
317.585	-0.320333	0.112285	0.00403076	0.00724209	HIRA	ENSG00000100084
558.108	0.507329	0.0952084	8.41652e-08	2.51145e-07	SH3BP1	ENSG00000100092
8471.39	0.27911	0.0650818	1.71035e-05	4.12709e-05	LGALS1	ENSG00000100097
2063	-1.50264	0.0678993	3.71666e-109	1.43703e-107	HPS4	ENSG00000100099
211.282	1.71702	0.14077	7.54672e-35	6.88407e-34	PIK3IP1	ENSG00000100100
365.666	-1.16735	0.113848	5.46773e-25	3.70996e-24	SRRD	ENSG00000100104
1564.8	-1.71029	0.0734249	1.00255e-120	4.42731e-119	PATZ1	ENSG00000100105
1427.57	-0.161295	0.0756108	0.0324137	0.0496508	TRIOBP	ENSG00000100106
175.334	-1.86677	0.16346	8.67163e-31	7.07884e-30	GCAT	ENSG00000100116
18.2369	-1.03852	0.472658	0.0107418	0.0180336	CRYBB1	ENSG00000100122
657.147	-0.667441	0.0906016	1.3226e-13	5.59552e-13	ANKRD54	ENSG00000100124
3677.79	0.316275	0.0688457	4.05093e-06	1.04144e-05	EIF3L	ENSG00000100129
1346.59	-1.04239	0.080544	9.72736e-39	9.86483e-38	SNU13	ENSG00000100138
851.248	-0.706197	0.0904419	4.1093e-15	1.87683e-14	MICALL1	ENSG00000100139
387.813	-0.73692	0.121034	7.46822e-10	2.56664e-09	POLR2F	ENSG00000100142
2416.14	1.51426	0.0641584	9.81913e-124	4.50963e-122	CCDC134	ENSG00000100147
1059.08	-0.85085	0.0762992	3.77991e-29	2.92899e-28	DEPDC5	ENSG00000100150
612.841	-0.363781	0.0978813	0.000186868	0.000402021	TTC28	ENSG00000100154
504.678	-1.53706	0.103242	1.23338e-50	1.65841e-49	CENPM	ENSG00000100162
332.869	-1.78125	0.135482	1.68109e-40	1.77648e-39	SEPTIN3	ENSG00000100167
183.686	0.426851	0.153151	0.00459403	0.00818121	KDELR3	ENSG00000100196
17767.1	-0.53387	0.0591936	1.47204e-19	8.17016e-19	DDX17	ENSG00000100201
2749.06	0.383102	0.062341	7.09416e-10	2.44158e-09	TCF20	ENSG00000100207
1429.8	-1.21993	0.0756493	4.41575e-59	7.17165e-58	TOMM22	ENSG00000100216
2119.46	-0.509244	0.0816983	3.56502e-10	1.25226e-09	XBP1	ENSG00000100219
1222.58	-0.218994	0.078087	0.00479091	0.00850658	RTCB	ENSG00000100220
1411.93	1.19504	0.0736812	1.87685e-59	3.0785e-58	JOSD1	ENSG00000100221
1801.76	0.401943	0.0705747	1.12104e-08	3.56638e-08	GTPBP1	ENSG00000100226
34.1332	0.795486	0.322667	0.0084979	0.0144951	POLDIP3	ENSG00000100227
33.4819	-0.651422	0.327046	0.0323627	0.0495785	RAB36	ENSG00000100228
2528.3	-1.72694	0.084629	1.50657e-93	4.5678e-92	TIMP3	ENSG00000100234
1766.5	-0.24521	0.0717838	0.000608467	0.00122333	PPP6R2	ENSG00000100239
3415.7	0.4117	0.0699581	3.64932e-09	1.19925e-08	SBF1	ENSG00000100241
3701.44	-0.434886	0.0665201	5.43142e-11	1.99879e-10	SUN2	ENSG00000100242
1576.12	1.94816	0.0710758	3.44355e-166	2.53307e-164	RHBDD3	ENSG00000100263
3151.05	0.922171	0.0626967	2.92409e-49	3.83223e-48	PACSIN2	ENSG00000100266
150.911	-0.939298	0.163215	5.10352e-09	1.66004e-08	TTLL1	ENSG00000100271
16.6822	1.44472	0.475947	0.000634198	0.00127225	RASL10A	ENSG00000100276
4097.05	0.142771	0.0596914	0.016576	0.0268752	AP1B1	ENSG00000100280
3151.61	3.40038	0.0763082	0	7.92237e-305	TOM1	ENSG00000100284
498.182	-0.594945	0.107464	2.54635e-08	7.88139e-08	NEFH	ENSG00000100285
115.887	0.442745	0.182641	0.0135763	0.0223908	CHKB	ENSG00000100288
243.092	-2.19118	0.161699	5.76219e-43	6.53362e-42	BIK	ENSG00000100290
35247.4	9.17751	0.0930273	0	7.92237e-305	HMOX1	ENSG00000100292
358.787	-1.66409	0.122596	1.45448e-42	1.62272e-41	MCAT	ENSG00000100294
647.904	-0.946089	0.0974446	1.73363e-22	1.07494e-21	ARSA	ENSG00000100299
1882.59	-1.27616	0.074742	8.92438e-66	1.67502e-64	TSPO	ENSG00000100300
2314.16	-2.34385	0.0703087	6.68562e-245	1.02648e-242	TTLL12	ENSG00000100304
29.5033	1.23819	0.344948	0.000122574	0.000269587	CABP7	ENSG00000100314
219.789	0.347655	0.138786	0.0112554	0.0188193	ZMAT5	ENSG00000100319
763.289	-0.752037	0.0852311	7.76511e-19	4.1781e-18	RBFOX2	ENSG00000100320
276.048	-0.812388	0.130269	2.92613e-10	1.03459e-09	SYNGR1	ENSG00000100321
944.549	-0.532256	0.0838453	1.77968e-10	6.36913e-10	TAB1	ENSG00000100324
2383.47	0.48455	0.0648707	6.92503e-14	2.97892e-13	ASCC2	ENSG00000100325
265.704	0.908207	0.12568	3.01906e-13	1.25436e-12	MTMR3	ENSG00000100330
2344.25	-0.928009	0.064922	1.11582e-46	1.38146e-45	MIEF1	ENSG00000100335
726.258	2.50015	0.0919963	1.04946e-163	7.51059e-162	APOL1	ENSG00000100342
710.032	-2.43689	0.0986271	1.58395e-135	8.33248e-134	PNPLA3	ENSG00000100344
35804.9	0.392152	0.0517696	3.20242e-14	1.39923e-13	MYH9	ENSG00000100345
766.241	-0.241227	0.0848666	0.004264	0.00763312	SAMM50	ENSG00000100347
1107.32	-0.736119	0.0832629	6.02694e-19	3.26414e-18	TXN2	ENSG00000100348
946.507	-1.73217	0.0940119	1.80879e-76	4.16086e-75	FOXRED2	ENSG00000100350
5583.95	-0.190524	0.058586	0.00110946	0.00216272	EIF3D	ENSG00000100353
5604.42	0.541265	0.0574029	3.28058e-21	1.93595e-20	TNRC6B	ENSG00000100354
119.769	0.406358	0.175504	0.0185097	0.0297398	SGSM3	ENSG00000100359
394.813	-0.382306	0.104375	0.0002231	0.000475591	IFT27	ENSG00000100360
11827.9	-2.00367	0.0568055	1.89541e-273	3.601e-271	KIAA0930	ENSG00000100364
2355.74	0.418637	0.0712026	3.70574e-09	1.21733e-08	NCF4	ENSG00000100365
1514.13	0.735415	0.0822341	2.4964e-19	1.37229e-18	CSF2RB	ENSG00000100368
599.971	-0.436982	0.0927147	2.13231e-06	5.62201e-06	FAM118A	ENSG00000100376
232.854	-1.53581	0.13807	2.91961e-29	2.26968e-28	KCTD17	ENSG00000100379
7417.05	0.827979	0.0594835	2.85766e-44	3.3436e-43	ST13	ENSG00000100380
975.903	-0.40504	0.0786016	2.19931e-07	6.32603e-07	RBX1	ENSG00000100387
8376.75	0.39648	0.0596682	2.53841e-11	9.50708e-11	EP300	ENSG00000100393
3001.05	-0.841552	0.0665403	7.42114e-37	7.15508e-36	RANGAP1	ENSG00000100401
2798.58	-1.34559	0.0628754	5.64369e-102	1.95589e-100	ZC3H7B	ENSG00000100403
603.326	-0.305319	0.0895637	0.000608198	0.00122297	PHF5A	ENSG00000100410
3298.42	0.88379	0.0659743	3.82626e-41	4.10747e-40	ACO2	ENSG00000100412
886.774	-1.07344	0.0843496	1.95952e-37	1.92296e-36	POLR3H	ENSG00000100413
1053.65	0.315651	0.0809117	9.05676e-05	0.000201934	TRMU	ENSG00000100416
1404.1	-0.528688	0.0715906	1.21914e-13	5.16692e-13	DESI1	ENSG00000100418
1967.92	0.547601	0.0642885	1.28192e-17	6.56189e-17	CERK	ENSG00000100422
2225.43	0.4678	0.0601515	6.50008e-15	2.94534e-14	BRD1	ENSG00000100425
2205.05	-0.624106	0.0632735	4.21996e-23	2.68532e-22	ZBED4	ENSG00000100426
3042.36	-3.20986	0.0702872	0	7.92237e-305	MLC1	ENSG00000100427
1887.88	5.63734	0.105628	0	7.92237e-305	ABHD4	ENSG00000100439
1866.5	0.327766	0.0705283	2.87467e-06	7.49475e-06	KHNYN	ENSG00000100441
289.838	-0.840592	0.127574	2.95966e-11	1.10363e-10	FKBP3	ENSG00000100442
157.463	-0.861584	0.162589	6.20606e-08	1.86897e-07	SDR39U1	ENSG00000100445
14936.1	-2.07166	0.0610143	1.75067e-253	2.819e-251	CTSG	ENSG00000100448
2706.46	0.230752	0.0636035	0.000275506	0.000580513	RBM23	ENSG00000100461
971.853	-1.46614	0.0906316	1.51595e-59	2.49273e-58	PRMT5	ENSG00000100462
103.895	0.709708	0.183689	7.9754e-05	0.000178851	COCH	ENSG00000100473
307.213	-0.991793	0.126076	1.81173e-15	8.41587e-15	POLE2	ENSG00000100479
1706.25	0.62328	0.0670478	1.07562e-20	6.23189e-20	SOS2	ENSG00000100485
276.567	-0.612584	0.127297	1.13701e-06	3.07363e-06	CDKL1	ENSG00000100490
4369.33	-1.40215	0.0640166	4.56451e-107	1.71221e-105	NIN	ENSG00000100503
3086.11	-2.26001	0.0679238	3.84907e-244	5.84174e-242	PYGL	ENSG00000100504
2968.67	2.00436	0.0778776	6.60598e-147	3.94685e-145	PSMC6	ENSG00000100519
280.318	-1.03687	0.13635	1.04901e-14	4.70245e-14	GNPNAT1	ENSG00000100522
623.623	-0.945778	0.0993539	8.73923e-22	5.27149e-21	CDKN3	ENSG00000100526
1344.92	-0.21633	0.0748585	0.00367518	0.00663301	CNIH1	ENSG00000100528
703.631	1.10998	0.0865355	6.33799e-38	6.29224e-37	ATP6V1D	ENSG00000100554
28.1398	1.14121	0.365868	0.000743792	0.00147941	CCDC198	ENSG00000100557
29.8244	1.67881	0.354117	5.14184e-07	1.43309e-06	PLEK2	ENSG00000100558
244.557	0.564049	0.128621	8.8058e-06	2.18967e-05	PIGH	ENSG00000100564
7.3012	-2.25087	0.867549	0.00150045	0.00286818	LRRC74A	ENSG00000100565
2771.83	0.768615	0.0648313	1.22939e-32	1.05374e-31	PSMA3	ENSG00000100567
1092.18	-0.408732	0.0912101	6.28263e-06	1.58691e-05	VTI1B	ENSG00000100568
216.73	-1.4918	0.147207	8.83867e-25	5.94983e-24	TIMM9	ENSG00000100575
492.318	-0.689884	0.10656	6.71365e-11	2.45696e-10	GSTZ1	ENSG00000100577
1181.9	-1.07094	0.0803816	7.03323e-41	7.48624e-40	KIAA0586	ENSG00000100578
2264.93	-1.49365	0.0659986	5.05314e-114	2.07533e-112	TMED8	ENSG00000100580
2373.55	0.685302	0.074886	4.14426e-20	2.34652e-19	AHSA1	ENSG00000100591
410.342	1.12066	0.101617	1.2582e-28	9.59197e-28	DAAM1	ENSG00000100592
9.77488	1.72213	0.650097	0.00170538	0.00323114	ISM2	ENSG00000100593
1329.4	-0.546544	0.0732713	6.45776e-14	2.78245e-13	SPTLC2	ENSG00000100596
630.849	0.488242	0.102902	1.79026e-06	4.75435e-06	RIN3	ENSG00000100599
22.8687	1.20663	0.399907	0.000896014	0.00176595	LGMN	ENSG00000100600
1484.55	0.456534	0.0729945	3.44035e-10	1.21024e-09	SNW1	ENSG00000100603
40.9352	1.24077	0.305359	1.67067e-05	4.03614e-05	CHGA	ENSG00000100604
286.89	0.975941	0.123081	1.00373e-15	4.71732e-15	DHRS7	ENSG00000100612
1237.06	0.442294	0.075115	3.27863e-09	1.08052e-08	PPM1A	ENSG00000100614
62.108	1.39909	0.246795	4.68029e-09	1.52721e-08	GALNT16	ENSG00000100626
44.2024	-2.78642	0.372113	8.3799e-15	3.77961e-14	ASB2	ENSG00000100628
1039.02	-0.236723	0.0760021	0.00174919	0.00330537	CEP128	ENSG00000100629
1964.82	-0.550117	0.0705147	4.5865e-15	2.09008e-14	ERH	ENSG00000100632
2234.78	0.685835	0.0702635	1.08922e-22	6.8194e-22	HIF1A	ENSG00000100644
1757.56	0.659901	0.0684104	3.79892e-22	2.32388e-21	SUSD6	ENSG00000100647
3895.74	0.195024	0.0661545	0.00310832	0.00567314	SRSF5	ENSG00000100650
245.295	1.62423	0.135387	1.04797e-33	9.25891e-33	SLC10A1	ENSG00000100652
7464.23	0.772675	0.0639193	7.79563e-34	6.9199e-33	EIF5	ENSG00000100664
2543.6	-0.160684	0.0736989	0.0283108	0.0439009	DICER1	ENSG00000100697
2264.24	-1.38333	0.0732516	3.82158e-80	9.3014e-79	MTHFD1	ENSG00000100714
1640.32	-0.204512	0.069891	0.0032967	0.00599294	ZC3H14	ENSG00000100722
1476.22	-1.32214	0.0865809	5.29389e-53	7.50005e-52	TELO2	ENSG00000100726
2259.7	-0.270657	0.061416	9.92407e-06	2.45434e-05	PCNX1	ENSG00000100731
2932.22	-0.233235	0.0638131	0.000245947	0.000521558	VRK1	ENSG00000100749
1437.68	1.70037	0.075906	8.68042e-112	3.44711e-110	PSMC1	ENSG00000100764
832.689	-0.577542	0.0912906	1.96039e-10	7.00068e-10	PAPLN	ENSG00000100767
408.019	0.300859	0.10368	0.00348462	0.00631152	RPS6KA5	ENSG00000100784
136.549	-0.823773	0.168529	6.63648e-07	1.83035e-06	C14orf93	ENSG00000100802
1539.66	0.96113	0.0772811	8.67904e-36	8.12176e-35	PSMB5	ENSG00000100804
4247.77	-0.120321	0.0555134	0.0296301	0.0457453	YY1	ENSG00000100811
9739.9	0.813466	0.0534249	1.72891e-52	2.42212e-51	ACIN1	ENSG00000100813
2128.97	0.336024	0.0672471	5.43371e-07	1.51109e-06	TRIP11	ENSG00000100815
2606.86	-2.6095	0.0732638	1.24476e-279	2.47155e-277	APEX1	ENSG00000100823
622.581	0.201439	0.0919206	0.0279037	0.0433106	PABPN1	ENSG00000100836
549.61	-0.613591	0.0967505	1.64836e-10	5.90717e-10	CINP	ENSG00000100865
1455.73	0.750321	0.071469	5.97099e-26	4.17922e-25	SRP54	ENSG00000100883
5495.71	0.213449	0.0560213	0.00013453	0.000294485	CHD8	ENSG00000100888
750.487	-0.787241	0.101337	4.71012e-15	2.14493e-14	PCK2	ENSG00000100889
1025.15	-0.831596	0.0892665	6.30693e-21	3.68971e-20	DCAF11	ENSG00000100897
656.993	1.56552	0.0938958	6.06148e-63	1.07359e-61	PSMA6	ENSG00000100902
1581.85	0.709312	0.0790443	1.89572e-19	1.0471e-18	NFKBIA	ENSG00000100906
1173.6	-1.59837	0.0793187	6.66552e-91	1.93858e-89	PSME2	ENSG00000100911
344.14	0.602223	0.116994	2.10283e-07	6.06042e-07	REC8	ENSG00000100918
532.438	0.622916	0.101118	5.21486e-10	1.80965e-09	SEC23A	ENSG00000100934
590.653	-0.620716	0.1044	2.14638e-09	7.16037e-09	RABGGTA	ENSG00000100949
330.03	-1.74498	0.130435	2.09486e-41	2.26911e-40	PLTP	ENSG00000100979
1198.16	0.495568	0.0731213	1.03504e-11	3.96653e-11	PCIF1	ENSG00000100982
999.699	-1.15673	0.084088	1.76146e-43	2.02598e-42	GSS	ENSG00000100983
2656.1	0.417851	0.0619378	1.36062e-11	5.17964e-11	TRPC4AP	ENSG00000100991
1781.46	-0.297303	0.0739142	5.41415e-05	0.000123961	PYGB	ENSG00000100994
1581.28	-0.253348	0.0667599	0.000140283	0.000306393	ABHD12	ENSG00000100997
102.133	-0.455127	0.18498	0.0118792	0.019786	PROCR	ENSG00000101000
1019.73	-1.40384	0.0840624	2.95901e-63	5.2834e-62	GINS1	ENSG00000101003
448.078	-1.17268	0.104917	2.63875e-29	2.05376e-28	NINL	ENSG00000101004
270.552	1.29717	0.133597	7.54429e-23	4.74582e-22	CD40	ENSG00000101017
1314.02	0.679153	0.0731835	1.33684e-20	7.71317e-20	UQCC1	ENSG00000101019
1142.4	-0.795083	0.0778447	1.13844e-24	7.63238e-24	ZMYND8	ENSG00000101040
53.9149	1.29812	0.267076	4.35624e-07	1.22201e-06	SGK2	ENSG00000101049
391.541	-0.356152	0.10384	0.000544983	0.00110274	IFT52	ENSG00000101052
4379.37	-0.81226	0.0571586	5.28473e-46	6.44615e-45	MYBL2	ENSG00000101057
6.6344	6.9562	2.60988	9.6508e-07	2.62741e-06	HNF4A	ENSG00000101076
336.744	-0.874814	0.123549	6.75898e-13	2.74983e-12	NDRG3	ENSG00000101079
107.632	2.26242	0.20122	3.36195e-30	2.69282e-29	SLA2	ENSG00000101082
390.339	2.03679	0.130154	1.14611e-55	1.70707e-54	RAB5IF	ENSG00000101084
21.1887	-2.05674	0.482789	4.00208e-06	1.02948e-05	RIMS4	ENSG00000101098
659.24	1.18856	0.0942618	9.07044e-37	8.7166e-36	PABPC1L	ENSG00000101104
5432.51	0.574553	0.0547531	7.33825e-26	5.11585e-25	STK4	ENSG00000101109
122.095	-2.4903	0.22357	1.39988e-29	1.09893e-28	SALL4	ENSG00000101115
3604.25	-1.51123	0.0676624	2.64266e-111	1.0385e-109	ADNP	ENSG00000101126
491.597	0.616061	0.09788	2.29987e-10	8.17759e-10	PFDN4	ENSG00000101132
972.099	-0.447934	0.0782884	8.8743e-09	2.8427e-08	CSTF1	ENSG00000101138
867.46	0.512783	0.0796901	1.07266e-10	3.88216e-10	RAE1	ENSG00000101146
5702.71	0.53693	0.0666961	7.00984e-16	3.31987e-15	DNAJC5	ENSG00000101152
73.5871	0.505195	0.212224	0.0143264	0.0235091	TUBB1	ENSG00000101162
1135.82	-0.665289	0.0871075	1.39216e-14	6.19448e-14	PRELID3B	ENSG00000101166
807.551	0.301149	0.0849661	0.000370511	0.000766386	MTG2	ENSG00000101181
3118.68	0.677115	0.0605025	3.09781e-29	2.40608e-28	PSMA7	ENSG00000101182
166.607	-1.79994	0.170121	8.94405e-27	6.4446e-26	NTSR1	ENSG00000101188
475.554	-0.273033	0.102933	0.00736372	0.0126941	MRGBP	ENSG00000101189
448.041	-1.40173	0.115502	1.59218e-34	1.43699e-33	TCFL5	ENSG00000101190
5786.96	0.19695	0.0531629	0.000200895	0.000430621	DIDO1	ENSG00000101191
1831.01	-0.520248	0.0713217	2.49185e-13	1.03941e-12	SLC17A9	ENSG00000101194
2577.46	1.19947	0.0727914	2.34577e-61	4.01471e-60	ARFGAP1	ENSG00000101199
1022.57	0.588786	0.0847596	3.00426e-12	1.18342e-11	EEF1A2	ENSG00000101210
836.247	0.367615	0.0808145	4.90566e-06	1.2518e-05	GMEB2	ENSG00000101216
611.038	-3.88545	0.133295	9.41839e-188	8.72705e-186	ADISSP	ENSG00000101220
438.511	-1.25217	0.111728	1.12861e-29	8.90481e-29	CDC25B	ENSG00000101224
24.2983	0.975988	0.383318	0.00527917	0.00930221	ISM1	ENSG00000101230
1741.69	-0.4763	0.0658279	3.85558e-13	1.58892e-12	RNF24	ENSG00000101236
529.752	-0.478073	0.107272	7.31566e-06	1.83398e-05	ARFRP1	ENSG00000101246
201.217	0.407741	0.141748	0.00355224	0.0064265	NDUFAF5	ENSG00000101247
895.287	-0.402847	0.0972936	3.03792e-05	7.14894e-05	TRIB3	ENSG00000101255
2789	0.73196	0.0622775	4.34689e-32	3.67102e-31	RASSF2	ENSG00000101265
5847.92	0.452132	0.0555909	3.60829e-16	1.7303e-15	CSNK2A1	ENSG00000101266
25.5971	5.15107	0.701804	1.42948e-13	6.04091e-13	ANGPT4	ENSG00000101280
1192.23	0.618483	0.0713825	3.41901e-18	1.79466e-17	CDS2	ENSG00000101290
3845.44	0.495347	0.0566905	1.98857e-18	1.05112e-17	HM13	ENSG00000101294
11.1957	1.91153	0.607655	0.000275007	0.000579645	SNPH	ENSG00000101298
781.444	-2.82334	0.100874	6.10863e-174	4.78685e-172	SIRPB1	ENSG00000101307
1340.95	-1.08987	0.0832733	1.23371e-39	1.27965e-38	SEC23B	ENSG00000101310
86.0078	-4.61604	0.38875	9.15102e-33	7.87166e-32	FERMT1	ENSG00000101311
8.79228	3.33852	0.837368	9.73157e-06	2.40877e-05	CCM2L	ENSG00000101331
1656.19	-1.54653	0.0876236	1.96065e-70	4.05457e-69	MYL9	ENSG00000101335
1752.74	0.764567	0.0761426	6.42227e-24	4.20947e-23	HCK	ENSG00000101336
2584.03	0.547357	0.0662158	1.09709e-16	5.39877e-16	TM9SF4	ENSG00000101337
114.74	-1.62556	0.196695	4.99449e-17	2.49375e-16	TLDC2	ENSG00000101342
1587.55	-1.40732	0.0808092	1.21511e-68	2.41086e-67	POFUT1	ENSG00000101346
8532.96	-2.13188	0.133972	7.71222e-58	1.21446e-56	SAMHD1	ENSG00000101347
71.269	-0.930424	0.233966	3.49992e-05	8.17856e-05	MROH8	ENSG00000101353
1382.21	-1.01707	0.0770202	3.18689e-40	3.35163e-39	NOP56	ENSG00000101361
420.557	0.417451	0.118512	0.000366335	0.000758461	MANBAL	ENSG00000101363
565.398	-0.210107	0.0957974	0.0272098	0.0423378	IDH3B	ENSG00000101365
3894.17	-0.235247	0.062578	0.000162406	0.000351803	MAPRE1	ENSG00000101367
420.756	2.25339	0.120603	4.6255e-79	1.10244e-77	JAG1	ENSG00000101384
840.452	0.51315	0.0827362	4.88124e-10	1.69677e-09	CDK5RAP1	ENSG00000101391
1198.09	-0.517298	0.0743158	2.76834e-12	1.09326e-11	E2F1	ENSG00000101412
1586.02	-0.338725	0.0657156	2.32657e-07	6.68044e-07	RPRD1B	ENSG00000101413
269.731	-1.6689	0.138574	4.26529e-34	3.80791e-33	PXMP4	ENSG00000101417
1419.27	0.550029	0.0681744	5.80401e-16	2.75918e-15	CHMP4B	ENSG00000101421
23.3812	-1.5959	0.432381	5.42443e-05	0.000124184	ASIP	ENSG00000101440
237.563	-1.64397	0.142873	2.54574e-31	2.10812e-30	ACTR5	ENSG00000101442
2250	-1.21728	0.0720107	1.27542e-64	2.34223e-63	AHCY	ENSG00000101444
27.4039	-1.55001	0.419024	4.72281e-05	0.000108812	PPP1R16B	ENSG00000101445
495.204	-1.2278	0.104657	4.42081e-32	3.73225e-31	FAM83D	ENSG00000101447
995.008	0.48787	0.0755512	8.92092e-11	3.24138e-10	DNTTIP1	ENSG00000101457
431.913	-1.95151	0.116334	7.27541e-64	1.31595e-62	PIGU	ENSG00000101464
14.7372	1.16685	0.488584	0.00639921	0.011142	TNNC2	ENSG00000101470
423.639	-0.495097	0.110217	6.07712e-06	1.5378e-05	ACOT8	ENSG00000101473
2670.15	-0.335237	0.0636495	1.24691e-07	3.66278e-07	ADNP2	ENSG00000101544
344.191	-2.42296	0.138139	3.41245e-69	6.85294e-68	RBFA	ENSG00000101546
3635.87	1.38295	0.0711476	1.13833e-84	2.98818e-83	USP14	ENSG00000101557
4519.42	0.338042	0.0544549	4.91695e-10	1.70874e-09	VAPA	ENSG00000101558
511.49	0.727841	0.106579	5.98086e-12	2.31757e-11	METTL4	ENSG00000101574
1548.38	0.344597	0.0704305	9.07671e-07	2.47698e-06	LPIN2	ENSG00000101577
5794.48	0.132278	0.0595401	0.0260729	0.0407127	SMCHD1	ENSG00000101596
39.0739	1.05029	0.298478	0.000194009	0.000416569	MYOM1	ENSG00000101605
3917.66	-0.440451	0.0754744	4.54002e-09	1.48291e-08	MYL12A	ENSG00000101608
341.892	0.32531	0.110575	0.00304061	0.00555761	CEP76	ENSG00000101624
2969.42	-0.136497	0.0617397	0.0265461	0.0413929	CEP192	ENSG00000101639
1489.73	0.870305	0.0705367	3.11414e-35	2.86944e-34	RNMT	ENSG00000101654
235.902	-0.386199	0.148132	0.00784649	0.0134578	RNF125	ENSG00000101695
2758.75	1.04146	0.0742537	4.71763e-45	5.61185e-44	ANKRD12	ENSG00000101745
2247.56	-0.532097	0.066184	6.88954e-16	3.26348e-15	MIB1	ENSG00000101752
4170.59	1.80184	0.0659968	7.20363e-165	5.21188e-163	RIOK3	ENSG00000101782
562.423	-0.349466	0.0964139	0.000255836	0.000541355	CSTF2	ENSG00000101811
414.494	-0.48203	0.103649	2.71425e-06	7.08841e-06	PSMD10	ENSG00000101843
341.523	1.22322	0.119691	6.55314e-25	4.43277e-24	ATG4A	ENSG00000101844
873.103	0.814169	0.0825563	3.49492e-23	2.23094e-22	TBL1X	ENSG00000101849
714.176	-0.197016	0.0864226	0.0220699	0.0349624	PGRMC1	ENSG00000101856
2058.81	-0.239375	0.0659015	0.000266312	0.000562487	POLA1	ENSG00000101868
146.954	-0.355498	0.157465	0.0215617	0.034223	NKAP	ENSG00000101882
654.771	-1.8546	0.116406	2.51531e-58	3.99425e-57	NXT2	ENSG00000101888
24.5112	0.822591	0.419667	0.0258707	0.0404208	GUCY2F	ENSG00000101890
1316.1	-0.479567	0.0698484	5.47736e-12	2.12652e-11	ALG13	ENSG00000101901
1026.55	-1.56774	0.089146	3.4528e-70	7.1069e-69	PRPS2	ENSG00000101911
40.726	-1.78515	0.33387	1.64862e-08	5.17432e-08	TLR8	ENSG00000101916
186.464	0.706056	0.146496	9.47885e-07	2.58246e-06	MOSPD1	ENSG00000101928
1308.25	-0.603429	0.0763445	1.96147e-15	9.09862e-15	AMMECR1	ENSG00000101935
537.353	-0.904094	0.0937369	2.91343e-22	1.79134e-21	SUV39H1	ENSG00000101945
1679.92	0.617267	0.0806585	1.46171e-14	6.49845e-14	XIAP	ENSG00000101966
3567.28	0.235848	0.0675946	0.000464034	0.000948388	STAG2	ENSG00000101972
893.089	-0.247177	0.0847299	0.00332795	0.00604557	ATP11C	ENSG00000101974
21.4255	2.63975	0.46875	3.27649e-09	1.08008e-08	MCF2	ENSG00000101977
1002.64	0.85526	0.0789416	1.5185e-27	1.12201e-26	PLP2	ENSG00000102007
15.2002	3.3521	0.643144	1.90147e-08	5.9418e-08	BMX	ENSG00000102010
386.965	1.35561	0.107792	9.55107e-37	9.17181e-36	PLS3	ENSG00000102024
709.138	0.592453	0.0867755	6.90303e-12	2.66826e-11	RENBP	ENSG00000102032
178.137	-1.3348	0.156085	4.68051e-18	2.44419e-17	MTMR8	ENSG00000102043
126.922	-0.714334	0.172443	2.29545e-05	5.47095e-05	ZC3H12B	ENSG00000102053
2095.78	-0.434873	0.0724099	1.59333e-09	5.36075e-09	RBBP7	ENSG00000102054
194.391	1.29092	0.146576	4.60116e-19	2.50015e-18	KCND1	ENSG00000102057
1501.28	0.318217	0.0805868	7.28521e-05	0.000164111	FMR1	ENSG00000102081
675.788	-1.18216	0.0885762	5.64299e-41	6.0332e-40	PIM2	ENSG00000102096
196.504	-1.99751	0.157169	8.28082e-38	8.18107e-37	SCML2	ENSG00000102098
523.084	0.244989	0.0929528	0.0080009	0.0137031	SLC35A2	ENSG00000102100
742.888	-0.321318	0.0882867	0.000257191	0.000544092	PQBP1	ENSG00000102103
668.296	-0.245763	0.0897767	0.00598239	0.0104596	TAFAZZIN	ENSG00000102125
15070.3	1.07894	0.0569569	2.9233e-80	7.14141e-79	PGK1	ENSG00000102144
1013.21	-1.17622	0.0806463	1.14224e-48	1.47791e-47	SMS	ENSG00000102172
680.883	-1.00148	0.092913	2.06928e-27	1.52089e-26	UBL4A	ENSG00000102178
1234.68	-0.34808	0.0717938	1.14856e-06	3.10387e-06	CD99L2	ENSG00000102181
1605.78	-0.398548	0.0788374	3.67465e-07	1.03664e-06	EEA1	ENSG00000102189
1125.44	0.253938	0.0776875	0.00102687	0.00201183	RP2	ENSG00000102218
124.412	-0.966977	0.180812	5.06789e-08	1.53408e-07	JADE3	ENSG00000102221
1015.44	0.553048	0.0837761	3.22578e-11	1.20099e-10	USP11	ENSG00000102226
7.66521	3.20396	0.890818	5.11008e-05	0.000117396	PCYT1B	ENSG00000102230
760.265	-1.50124	0.0990507	8.68551e-53	1.22329e-51	HTATSF1	ENSG00000102241
108.509	-0.871897	0.188996	2.37836e-06	6.24022e-06	CD40LG	ENSG00000102245
2746.28	0.631047	0.0651508	2.72414e-22	1.67651e-21	TIMP1	ENSG00000102265
6.53267	-2.86258	1.01431	0.000908121	0.00178821	GABRE	ENSG00000102287
31.3395	1.0759	0.353001	0.00097185	0.00190815	PCDH11X	ENSG00000102290
69.508	0.500046	0.225959	0.022145	0.0350645	FGD1	ENSG00000102302
117.897	0.561448	0.172095	0.000858396	0.0016951	PIN4	ENSG00000102309
710.289	-0.352338	0.0876246	5.17006e-05	0.000118671	MAGED2	ENSG00000102316
5107.79	-0.414495	0.0736937	1.60074e-08	5.02883e-08	RBM3	ENSG00000102317
170.882	-0.614074	0.150235	3.17955e-05	7.46492e-05	KLF8	ENSG00000102349
90.6594	2.96555	0.240511	8.65497e-36	8.10211e-35	SRPX2	ENSG00000102359
119.794	0.769014	0.174612	7.14843e-06	1.79462e-05	SYTL4	ENSG00000102362
47.3648	0.811836	0.270263	0.00164963	0.00313338	ZDHHC15	ENSG00000102383
730.074	-1.02245	0.0865135	1.35158e-32	1.15772e-31	CENPI	ENSG00000102384
115.81	1.88512	0.199209	4.85398e-22	2.95831e-21	DRP2	ENSG00000102385
22.8715	0.812087	0.42961	0.0309443	0.0475711	TAF7L	ENSG00000102387
2828.61	1.75951	0.0598202	7.60079e-191	7.35244e-189	GLA	ENSG00000102393
746.025	0.237851	0.0970527	0.0134898	0.0222636	ARMCX3	ENSG00000102401
5856.04	-1.4722	0.0624873	2.00993e-123	9.13566e-122	RUBCNL	ENSG00000102445
380.949	0.378948	0.128113	0.00272521	0.00501061	TNFSF13B	ENSG00000102524
1890.19	0.186022	0.0726938	0.0102347	0.0172404	FNDC3A	ENSG00000102531
100.368	-2.95104	0.248584	4.88957e-33	4.24191e-32	MLNR	ENSG00000102539
183.175	-0.371484	0.142449	0.00815149	0.0139483	CDADC1	ENSG00000102543
186.907	0.395328	0.153899	0.00880914	0.0149832	CAB39L	ENSG00000102547
162.044	1.52486	0.161822	1.2606e-21	7.55729e-21	KLF5	ENSG00000102554
912.134	0.365289	0.0855039	1.73781e-05	4.19029e-05	STK24	ENSG00000102572
9.63057	-1.50616	0.677458	0.00671367	0.0116496	ACP5	ENSG00000102575
2683.13	0.990127	0.0667943	4.70825e-50	6.26691e-49	DNAJC3	ENSG00000102580
496.482	-0.746783	0.100018	5.89479e-14	2.54612e-13	UGGT2	ENSG00000102595
3379.25	1.08338	0.0610967	1.01848e-70	2.11116e-69	ARHGEF7	ENSG00000102606
5944.38	0.931789	0.0634799	3.25027e-49	4.25549e-48	PARP4	ENSG00000102699
949.339	-0.594654	0.0882821	1.15349e-11	4.41212e-11	SUPT20H	ENSG00000102710
301.926	-0.31349	0.121304	0.00915341	0.0155279	MRPS31	ENSG00000102738
472.393	-2.37157	0.117076	2.33267e-92	6.89823e-91	SLC25A15	ENSG00000102743
1532.79	-0.483333	0.0677677	8.26473e-13	3.34542e-12	KPNA3	ENSG00000102753
86.7764	3.31559	0.258933	2.34561e-38	2.35613e-37	FLT1	ENSG00000102755
373.117	1.12476	0.128683	1.1358e-18	6.06432e-18	RGCC	ENSG00000102760
1331.11	0.720372	0.0713434	3.68278e-24	2.4338e-23	VWA8	ENSG00000102763
3150.59	0.457284	0.0701014	5.81657e-11	2.13725e-10	DGKH	ENSG00000102780
823.226	1.80156	0.0889369	4.8142e-92	1.4189e-90	KATNAL1	ENSG00000102781
2806.42	-0.175505	0.0641761	0.00607195	0.0106022	INTS6	ENSG00000102786
314.705	-0.429451	0.121749	0.000373521	0.000772249	DHRS12	ENSG00000102796
669.05	-0.195968	0.0904126	0.029014	0.0448963	TSC22D1	ENSG00000102804
657.305	0.775984	0.0963241	4.92625e-16	2.34909e-15	CLN5	ENSG00000102805
4006.78	0.176256	0.0579587	0.00231789	0.00430425	MGRN1	ENSG00000102858
1715.3	-0.422103	0.0730889	6.79591e-09	2.19236e-08	ZNF629	ENSG00000102870
316.219	0.545457	0.112774	1.07769e-06	2.91983e-06	TRADD	ENSG00000102871
217.024	0.286559	0.134989	0.0316447	0.0485744	HSF4	ENSG00000102878
6621.56	-0.379412	0.0738948	2.52332e-07	7.22419e-07	CORO1A	ENSG00000102879
700.858	-0.314435	0.0929915	0.000660999	0.0013231	MAPK3	ENSG00000102882
210.467	0.45635	0.133106	0.00053138	0.00107646	ELMO3	ENSG00000102890
4500.49	1.26569	0.0573276	1.73036e-108	6.63211e-107	PHKB	ENSG00000102893
229.477	0.344805	0.132327	0.00841564	0.0143631	LYRM1	ENSG00000102897
1359.21	-1.20843	0.0878992	2.0298e-43	2.32955e-42	NUTF2	ENSG00000102898
1726.6	-1.32459	0.0673528	1.23343e-86	3.34419e-85	NUP93	ENSG00000102900
3656.15	1.44095	0.0667482	7.40132e-104	2.63771e-102	NFAT5	ENSG00000102908
2603.88	-0.225455	0.0608136	0.000199974	0.000428715	LONP2	ENSG00000102910
923.957	0.187238	0.0867965	0.0299614	0.0462243	N4BP1	ENSG00000102921
66.3804	-0.81264	0.251207	0.000718592	0.00143165	ARL2BP	ENSG00000102931
80.1173	-0.541424	0.21127	0.00813109	0.0139179	PLLP	ENSG00000102934
142.671	-2.80385	0.20672	1.00808e-42	1.13234e-41	CCL22	ENSG00000102962
537.318	-0.794265	0.0949602	3.98762e-17	2.0001e-16	DHODH	ENSG00000102967
2311.14	-0.648748	0.0629626	4.8359e-25	3.28717e-24	CTCF	ENSG00000102974
412.908	-0.568829	0.10902	1.38681e-07	4.05883e-07	ACD	ENSG00000102977
1123.07	0.739408	0.0768427	4.27973e-22	2.61437e-21	POLR2C	ENSG00000102978
25.5393	-1.46997	0.401392	7.38807e-05	0.000166287	PARD6A	ENSG00000102981
222.167	-1.92452	0.153749	1.22219e-36	1.17026e-35	MMP15	ENSG00000102996
1825.83	-0.222349	0.0649002	0.00058874	0.00118574	CYB5B	ENSG00000103018
38.6661	-1.8959	0.339259	4.91462e-09	1.6013e-08	CCDC113	ENSG00000103021
438.711	-0.86162	0.108443	1.00695e-15	4.73157e-15	NME3	ENSG00000103024
178.989	1.20336	0.309107	3.74928e-05	8.74037e-05	NDRG4	ENSG00000103034
1313.2	1.33938	0.0818744	9.15504e-61	1.54681e-59	PSMD7	ENSG00000103035
561.073	0.811639	0.0898109	1.04218e-19	5.8272e-19	SLC38A7	ENSG00000103042
1839.56	0.447943	0.0775046	6.70345e-09	2.16306e-08	VAC14	ENSG00000103043
141.967	0.678827	0.161496	1.88404e-05	4.53089e-05	HAS3	ENSG00000103044
791.118	-1.21538	0.0884633	1.93998e-43	2.22744e-42	TANGO6	ENSG00000103047
1064.11	0.183616	0.0824234	0.025251	0.0395507	COG4	ENSG00000103051
333.39	0.498042	0.111246	6.47899e-06	1.6346e-05	SLC7A6OS	ENSG00000103061
869.211	0.98625	0.0865942	2.51925e-30	2.02521e-29	PLA2G15	ENSG00000103066
200.285	0.452718	0.147268	0.0018468	0.00347714	ESRP2	ENSG00000103067
602.337	0.247728	0.0970849	0.0101774	0.0171515	CMC2	ENSG00000103121
1278.07	-0.28409	0.0815533	0.000472157	0.00096358	AXIN1	ENSG00000103126
782.969	-1.07549	0.0895722	1.65585e-33	1.45808e-32	NPRL3	ENSG00000103148
495.348	-1.03245	0.111701	8.4385e-21	4.91278e-20	MPG	ENSG00000103152
377.034	-0.994475	0.109001	3.934e-20	2.22938e-19	HSDL1	ENSG00000103160
1658.81	0.430881	0.0714134	1.46131e-09	4.93543e-09	TAF1C	ENSG00000103168
10661.5	-0.899438	0.059846	2.5854e-51	3.53941e-50	COTL1	ENSG00000103187
3512.11	-0.309886	0.0623931	5.91309e-07	1.63975e-06	USP10	ENSG00000103194
586.083	-0.461041	0.0966887	1.6341e-06	4.35583e-06	ZNF500	ENSG00000103199
1619.59	-2.67875	0.0818068	5.66089e-237	8.03725e-235	NME4	ENSG00000103202
4375.23	1.86951	0.0644045	4.83502e-186	4.32825e-184	ABCC1	ENSG00000103222
443.037	-0.763388	0.105255	2.37678e-13	9.92818e-13	NOMO3	ENSG00000103226
286.295	0.627861	0.118778	9.46965e-08	2.81109e-07	LMF1	ENSG00000103227
25.3135	-1.54953	0.407916	3.63747e-05	8.48946e-05	FOXF1	ENSG00000103241
489.39	0.482381	0.0976642	6.69164e-07	1.84518e-06	CIAO3	ENSG00000103245
682.594	0.561506	0.0841485	2.15603e-11	8.10944e-11	MTHFSD	ENSG00000103248
3270.65	0.384908	0.0702227	4.05779e-08	1.23696e-07	CLCN7	ENSG00000103249
466.131	-2.4621	0.124167	4.74821e-88	1.32129e-86	HAGHL	ENSG00000103253
256.2	-1.36299	0.133003	3.54094e-25	2.42252e-24	ANTKMT	ENSG00000103254
4675.68	0.284074	0.0638333	8.11642e-06	2.02512e-05	SLC7A5	ENSG00000103257
281.409	-2.26267	0.14853	3.66542e-53	5.21532e-52	METRN	ENSG00000103260
513.342	-0.718559	0.104494	3.79317e-12	1.48532e-11	STUB1	ENSG00000103266
188.075	0.572571	0.148522	9.04297e-05	0.000201644	NUBP1	ENSG00000103274
1707.39	0.284957	0.0748895	0.000128988	0.000283175	MEFV	ENSG00000103313
2154.07	-1.15925	0.0677758	5.2007e-66	9.81703e-65	EEF2K	ENSG00000103319
11651.3	0.292892	0.0585763	5.45071e-07	1.5155e-06	PIEZO1	ENSG00000103335
3211.25	-1.50275	0.0624744	2.459e-128	1.17427e-126	GSPT1	ENSG00000103342
299.909	-1.05355	0.125657	2.39785e-17	1.21308e-16	ZNF174	ENSG00000103343
185.276	-1.19387	0.151792	1.75633e-15	8.16572e-15	CLUAP1	ENSG00000103351
2387.53	2.27423	0.0653513	2.36706e-266	4.16728e-264	UBFD1	ENSG00000103353
847.893	-1.39362	0.0897487	4.67649e-55	6.86857e-54	EARS2	ENSG00000103356
1645.95	-0.462972	0.0793329	4.43883e-09	1.45057e-08	ELOB	ENSG00000103363
1724.95	-1.73817	0.0749522	7.00591e-120	3.06311e-118	USP31	ENSG00000103404
509.593	-0.371778	0.0952616	8.38666e-05	0.000187706	HMOX2	ENSG00000103415
1738.81	-0.267328	0.0670314	6.3538e-05	0.000144262	DNAJA3	ENSG00000103423
1312.78	0.25583	0.070617	0.000278166	0.000585791	BFAR	ENSG00000103429
4.49837	-1.83352	1.12133	0.0150335	0.024593	SALL1	ENSG00000103449
2091.87	-0.85954	0.069343	1.40875e-35	1.30764e-34	RBL2	ENSG00000103479
1732.83	-0.327023	0.076727	1.84484e-05	4.43944e-05	QPRT	ENSG00000103485
1717.77	-0.956205	0.0742869	2.80816e-38	2.81434e-37	XYLT1	ENSG00000103489
845.29	-1.81564	0.0969308	6.8424e-79	1.62934e-77	PYCARD	ENSG00000103490
180.144	-2.29337	0.180511	2.77159e-37	2.70681e-36	RPGRIP1L	ENSG00000103494
1564.79	-1.52289	0.0800661	5.35462e-82	1.348e-80	MAZ	ENSG00000103495
762.946	0.922283	0.088714	1.60558e-25	1.10705e-24	STX4	ENSG00000103496
1076.14	-0.787637	0.0799087	4.15899e-23	2.6478e-22	BCKDK	ENSG00000103507
2831.29	-0.894171	0.0683202	2.24469e-39	2.31735e-38	NOMO1	ENSG00000103512
62.6792	-0.905561	0.243259	0.00010731	0.000237281	IL21R	ENSG00000103522
56.2208	-0.906845	0.259069	0.000253016	0.000535603	SYT17	ENSG00000103528
1194.71	-1.8371	0.0803099	8.51795e-117	3.61643e-115	CCP110	ENSG00000103540
1772.76	-0.559542	0.0692937	4.987e-16	2.37719e-15	VPS35L	ENSG00000103544
2382.17	0.152078	0.0682051	0.0254191	0.0397742	RNF40	ENSG00000103549
396.104	-1.79008	0.124582	2.2722e-47	2.85056e-46	KNOP1	ENSG00000103550
949.759	0.503379	0.0805051	3.27227e-10	1.15265e-09	AAGAB	ENSG00000103591
41.0106	-0.770843	0.305366	0.00764042	0.0131368	IQCH	ENSG00000103599
340.055	0.641011	0.11682	2.98703e-08	9.20115e-08	LACTB	ENSG00000103642
60.7527	-0.720485	0.240554	0.0019034	0.00357733	CORO2B	ENSG00000103647
2852.06	-1.31019	0.0751565	2.03577e-68	4.01499e-67	CSK	ENSG00000103653
6871.6	0.365368	0.0554398	3.89991e-11	1.44688e-10	HERC1	ENSG00000103657
485.221	0.763503	0.101184	2.66537e-14	1.17019e-13	TRIP4	ENSG00000103671
196.327	-0.373371	0.152891	0.0126489	0.0209595	MTFMT	ENSG00000103707
316.721	4.18137	0.185718	3.33922e-113	1.34835e-111	AP3B2	ENSG00000103723
1681.16	-0.225738	0.0701358	0.00122325	0.00236881	RAB11A	ENSG00000103769
2839.1	0.279732	0.0629418	8.35719e-06	2.08263e-05	CTSH	ENSG00000103811
447.242	0.445211	0.100063	7.38989e-06	1.85134e-05	TTC23	ENSG00000103852
1870.56	0.398873	0.0631924	2.46687e-10	8.76194e-10	CD276	ENSG00000103855
1338.9	0.411695	0.068567	1.72099e-09	5.77629e-09	FAH	ENSG00000103876
100.205	0.964723	0.187294	1.32981e-07	3.89805e-07	CEMIP	ENSG00000103888
324.333	0.57405	0.125899	4.19631e-06	1.07766e-05	HOMER2	ENSG00000103942
1381.89	-1.28949	0.0843994	2.71464e-53	3.87085e-52	EHD4	ENSG00000103966
1167.95	0.526411	0.0792342	2.44919e-11	9.18204e-11	TMEM87A	ENSG00000103978
1405.66	-0.15012	0.0699426	0.0311314	0.0478253	CEP152	ENSG00000103995
7431.2	-2.99795	0.0752541	0	7.92237e-305	ATP8B4	ENSG00000104043
711.694	-0.520124	0.0889381	3.92371e-09	1.28653e-08	DTWD1	ENSG00000104047
210.589	-3.15102	0.188825	2.62451e-63	4.68932e-62	TGM5	ENSG00000104055
625.626	-0.255517	0.0969313	0.00789251	0.0135306	GABPB1	ENSG00000104064
1277.16	2.98545	0.0916253	1.15397e-234	1.58719e-232	BMF	ENSG00000104081
2433.7	-0.970647	0.0659686	2.19244e-49	2.88049e-48	DMXL2	ENSG00000104093
421.484	0.355841	0.108096	0.000916164	0.00180324	DNAJC17	ENSG00000104129
1399.19	0.288763	0.0768257	0.000161407	0.000349782	VPS18	ENSG00000104142
15.4703	2.00224	0.512012	1.69639e-05	4.09566e-05	SLC30A4	ENSG00000104154
751.427	-1.69726	0.0902958	1.87283e-79	4.49615e-78	MYEF2	ENSG00000104177
615.631	-0.663366	0.0944497	1.62466e-12	6.49767e-12	SGK3	ENSG00000104205
2750.12	0.337964	0.0686111	7.80413e-07	2.13921e-06	CSPP1	ENSG00000104218
621.758	-0.852488	0.111875	1.21825e-14	5.43714e-14	ZDHHC2	ENSG00000104219
1154.65	3.0009	0.0885063	1.46846e-253	2.37908e-251	BRF2	ENSG00000104221
1205.85	-0.722532	0.0775231	6.87769e-21	4.01738e-20	TRIM35	ENSG00000104228
678.75	-0.494053	0.0913568	5.0112e-08	1.51761e-07	ZFAND1	ENSG00000104231
15503.6	-3.59785	0.0688017	0	7.92237e-305	CA2	ENSG00000104267
292.888	-1.54658	0.135119	4.08878e-31	3.3711e-30	FZD3	ENSG00000104290
231.786	-0.938797	0.140957	1.51299e-11	5.74644e-11	RIPK2	ENSG00000104312
14.9341	1.78923	0.514317	0.00010498	0.000232381	EYA1	ENSG00000104313
2098.71	-0.54647	0.0697519	3.49817e-15	1.60353e-14	NBN	ENSG00000104320
823.169	3.42796	0.101268	3.20591e-251	5.03939e-249	TRPA1	ENSG00000104321
867.919	-0.635387	0.0836713	2.11295e-14	9.31533e-14	DECR1	ENSG00000104325
55.9359	0.834192	0.249667	0.000493848	0.00100451	CALB1	ENSG00000104327
3690.79	-0.249733	0.0770331	0.00112039	0.0021826	BPNT2	ENSG00000104331
461.588	-1.36024	0.103776	7.48706e-40	7.81186e-39	SFRP1	ENSG00000104332
1101.63	-0.194986	0.0734671	0.00772112	0.0132643	LAPTM4B	ENSG00000104341
2169.24	-0.32237	0.0903509	0.000329367	0.000686659	UBE2W	ENSG00000104343
968.045	-0.689454	0.0827023	4.77528e-17	2.38655e-16	NIPAL2	ENSG00000104361
4303.41	0.214036	0.0589438	0.00027298	0.000575649	IKBKB	ENSG00000104365
29.1475	0.841143	0.334769	0.00681716	0.0118164	PLAT	ENSG00000104368
83.5199	-0.507416	0.222904	0.0177944	0.0286778	JPH1	ENSG00000104369
300.394	-0.312536	0.117442	0.00711458	0.0122951	GDAP1	ENSG00000104381
2859.87	0.341473	0.0733032	2.91736e-06	7.60454e-06	RAB2A	ENSG00000104388
9349.49	-0.51702	0.0618234	4.9256e-17	2.46075e-16	EIF3E	ENSG00000104408
779.854	0.241601	0.083491	0.00363855	0.00657139	EMC2	ENSG00000104412
11.239	-1.20234	0.582034	0.0130804	0.0216202	ESRP1	ENSG00000104413
114.012	5.93606	0.413138	4.91467e-47	6.13068e-46	CCN4	ENSG00000104415
10767.5	3.84498	0.0583098	0	7.92237e-305	NDRG1	ENSG00000104419
[truncated: 15,250 more rows]
